# Supplementary material for: Polymorphism of DNA Methyltransferase 3b and Association with Development and Prognosis in Gastric Cancer
Source: PLoS One. 2015 Aug 11;10(8):e0134059. doi: 10.1371/journal.pone.0134059 (PMC4532499; doi:10.1371/journal.pone.0134059)
Supplement: S1 Supporting Data — (XLS) [file pone.0134059.s005.xls]

## Sheet: data
No	group	sex	age	Hp infection	rs6119954	rs1569686	rs4911107	rs4911259	rs8118663	dignose	tumor size	Lauren classfication	differentiate1	differentiate2	T Stage	N Stage	M Stage	TNM	TNM 2	chemotherapy	status	month
F0280	2	2	70	0	0	1	1	0	1	Gastric cancer	0	2	2	1	2	2	0	2	1	3	0	47
A0004	2	1	46	1	1	1	1	0	1	Gastric cancer	0	2	2	1	0	0	0	0	0	3	0	76.7333
A0007	2	1	78	0	2	1	1	0	2	Gastric cancer		2	1	2			0	3	1	3	-1	4.7
A0008	2	2	63	1	0	1	1	0	0	Gastric cancer	1	2	1	2	3	3	1	3	1	3	-1	3.06667
A0011	2	1	59	0	2	1	1	0	2	Gastric cancer	1	2	2	1	2	3	0	2	1	0	1	10.5333
A0013	2	1	72	0	2	1	1	0	2	Gastric cancer	1	3	1	2	2	3	0	2	1	3	0	5.96667
A0017	2	1	75	1	1	1	1	0	1	Gastric cancer	1	2	2	1	2	0	1	3	1	3	1	9.7
A0022	2	1	52	0	0	1	1	0	1	Gastric cancer	0	2	1	2	1	1	0	1	0	3	0	59.1333
A0024	2	1	78	1	1	1	1	0	1	Gastric cancer	1	2	1	2	2	2	0	2	1	3	1	6.2
A0028	2	1	48	1	1	1	1	0	1	Gastric cancer	1	2	1	2	2	1	0	1	0	3	1	3.3
A0039	2	1	56	1	1	1	1	0	1	Gastric cancer	0	2	1	2	2	2	0	2	1	3	1	14.5333
A0044	2	1	81	0	1	2	2	1	2	Gastric cancer	0	2	2	1	1	1	0	1	0	3	0	79.2
A0045	2	1	45	0	0	1	1	0	0	Gastric cancer	0	3	1	2	2	2	0	2	1	1	1	6.8
A0046	2	1	78	0	0	2	2	1	1	Gastric cancer	0	2	1	2	2	1	0	1	0	3	1	41.5333
A0048	2	1	40	1	2	1	1	0	2	Gastric cancer	1	3	1	2	2	1	0	1	0	3	1	7.16667
A0052	2	1	70	1	0	1	1	0	1	Gastric cancer	1	2	2	1	2	0	0	1	0	3	0	74.8333
A0054	2	1	59	1	0	1	1	0	1	Gastric cancer	0	2	1	2	1	3	1	3	1	2	1	9.3
A0061	2	1	80	0	1	1	1	0	1	Gastric cancer	1	2	2	2	2	1	0	1	0	3	-1	0.466667
A0062	2	2	68	0	0	1	1	0	0	Gastric cancer	0	2	1	2	2	2	0	2	1	1	0	4.93333
A0065	2	1	56	0	1	1	1	0	1	Gastric cancer		2	1	2			0	3	1	3	-1	0
A0076	2	1	63	1	2	1	1	0	2	Gastric cancer	0	2	1	2	1	0	0	0	0	3	0	76.5667
A0078	2	2	59	0	1	1	1	0	1	Gastric cancer	1	2	2	2	2	3	0	2	1	3	0	78.7
A0079	2	2	81	0	1	1	1	0	1	Gastric cancer	1	2	2	1	2	2	0	2	1	3	1	6.76667
A0080	2	2	57	0	1	1	1	0	2	Gastric cancer	1	2	1	2	2	0	0	1	0	3	0	24.8
A0087	2	2	68	0	1	1	1	0	1	Gastric cancer	1	2	2	1	2	1	0	1	0	1	0	73.8667
A0088	2	1	74	1	1	1	1	0	1	Gastric cancer	1	2	1	2	2	2	0	2	1	3	-1	0
A0091	2	1	57	1	2	1	1	0	2	Gastric cancer	1	1	1	2	2	0	0	1	0	0	1	12.7667
A0094	2	1	60	1	0	1	1	0	0	Gastric cancer	1	2	1	2	2	2	0	2	1	3	1	3.63333
A0108	2	2	64	0	0	1	1	0	0	Gastric cancer	0	2	2	1	2	2	0	2	1	3	0	74.7667
A0113	2	1	68	1	2	1	1	0	2	Gastric cancer	1	1	1	2	2	2	0	2	1	1	1	11.0667
A0121	2	1	76	0	1	1	1	0	1	Gastric cancer	0	1	1	2	2	2	0	2	1	3	1	36.5
A0123	2	1	75	0	0	2	2	1	1	Gastric cancer		2					1	3	1	3	-1	0
A0124	2	1	64	1	0	1	1	0	0	Gastric cancer	0	2	2	1	2	0	0	1	0	3	1	3.13333
A0128	2	1	72	1	0	1	1	0	0	Gastric cancer	1	2	2	1	2	1	0	1	0	3	1	3.46667
A0139	2	1	72	0	0	1	1	0	0	Gastric cancer		2					1	3	1	3	-1	13.8667
A0140	2	1	70	1	0	2	2	1	1	Gastric cancer	0	1	2	2	0	0	0	0	0	3	0	7.2
A0150	2	1	71	0	0	1	1	0	0	Gastric cancer	1	2	1	2	2	2	0	2	1	1	1	11.5667
A0157	2	1	45	1	0	1	1	0	0	Gastric cancer	1	2	1	2			1	3	1	3	-1	12.6
A0160	2	2	77	1	1	1	1	0	1	Gastric cancer		2	1	2			0	3	1	3	-1	2.9
A0170	2	1	45	1	1	2	2	1	2	Gastric cancer	1	2	1	2	2	2	0	2	1	2	1	59.4667
A0174	2	2	52	1	0	1	1	0	0	Gastric cancer	0	2	2	1	1	1	0	1	0	3	0	74.4
A0184	2	2	76	1	1	1	1	0	1	Gastric cancer	1	2	1	2	2	0	0	1	0	3	0	72
A0196	2	1	61	1	2	1	1	0	2	Gastric cancer	0	2	1	2	2	0	0	1	0	3	0	72.5333
A0199	2	1	69	0	0	1	1	0	0	Gastric cancer	0	2	2	1	1	1	0	1	0	3	0	72.5333
A0214	2	1	57	0	1	1	1	0	1	Gastric cancer	0	2	2	1	1	0	0	0	0	3	0	66.7333
A0235	2	1	53	1	1	1	1	0	1	Gastric cancer	0	2	2	1	0	0	0	0	0	3	0	71.2
A0247	2	1	66	1	1	1	1	0	1	Gastric cancer	1	1	1	2	2	2	0	2	1	3	1	2.76667
A0261	2	2	58	1	0	2	2	1	1	Gastric cancer	1	1	1	2	2	3	0	2	1	3	1	5.4
A0264	2	1	57	1	0	1	1	0	0	Gastric cancer	0	2	1	2	2	3	0	2	1	3	0	24.3333
A0265	2	1	64	1	1	1	1	0	1	Gastric cancer	1	2	1	2	2	2	0	2	1	3	1	8.03333
A0271	2	2	56	1	1	1	1	0	1	Gastric cancer	1	2	1	2	2	0	0	1	0	3	0	70.7
A0273	2	2	75	0	0	1	1	0	0	Gastric cancer	1	2	1	2	2	0	0	1	0	3	0	70.6
A0276	2	1	66	0	1	1	1	0	1	Gastric cancer	0	2	1	2	2	2	0	2	1	1	0	70.1333
A0281	2	1	57	1	2	1	1	0	2	Gastric cancer	1	2	2	2	2	1	0	1	0	3	0	70.6
A0298	2	1	63	1	0	1	1	0	0	Gastric cancer	0	2	2	1	2	1	0	1	0	0	0	71.8
A0304	2	1	65	0	1	1	1	0	1	Gastric cancer	1	2	1	2	2	1	0	1	0	1	0	71.5667
A0305	2	1	67	0	1	1	1	0	1	Gastric cancer	0	2	2	1	2	1	0	1	0	2	0	59.7333
A0311	2	1	61	0	2	1	1	0	2	Gastric cancer	1	2	2	1	2	3	1	3	1	3	1	36.1667
A0319	2	1	69	0	2	1	1	0	2	Gastric cancer	1	2	1	2	3	3	1	3	1	3	1	4
A0321	2	2	70	0	0	1	1	0	0	Gastric cancer		2	2	1	2	2	0	2	1	3	0	71.5667
A0323	2	1	70	1	1	1	1	0	1	Gastric cancer	1	2	1	2	2	3	0	2	1	3	1	2.83333
A0338	2	1	65	1	0	2	2	1	1	Gastric cancer	1	2	2	1	2	1	0	1	0	1	1	8.06667
A0346	2	1	69	0	0	1	1	0	0	Gastric cancer	1	2	1	2	2	2	0	2	1	3	1	7.53333
A0349	2	1	64	0	1	1	1	0	1	Gastric cancer	1	2	1	2	3	3	0	2	1	1	0	66.1667
A0353	2	1	73	1	0	2	2	1	1	Gastric cancer	0	2	1	2	2	1	0	1	0	1	0	64.8
A0362	2	1	68	1	2	1	1	0	2	Gastric cancer	1	2	1	2	2	2	0	2	1	3	1	4.56667
A0371	2	2	53	1	0	1	1	0	0	Gastric cancer	1	3	1	2	2	1	0	1	0	1	0	69.1667
A0372	2	1	71	1	0	2	2	1	1	Gastric cancer	0	2	1	2	2	3	0	2	1	3	1	5.1
A0374	2	1	42	1	1	1	1	0	1	Gastric cancer	0	2	1	2	1	1	0	1	0	1	0	30.1333
A0378	2	1	73	1	0	1	1	0	1	Gastric cancer	0	2	1	2	1	1	0	1	0	3	0	35.7
A0381	2	1	71	1	0	1	1	0	0	Gastric cancer	1	2	2	1	2	1	0	1	0	3	1	6.5
A0383	2	1	64	1	0	1	1	0	0	Gastric cancer	1	2	2	2	2	0	0	1	0	3	0	70.5
A0385	2	1	42	1	2	1	1	0	2	Gastric cancer	1	1	2	1	2	1	1	3	1	3	1	16.2667
A0388	2	2	56	1	1	2	2	1	2	Gastric cancer	0	2	1	2	2	0	0	1	0	3	0	69
A0390	2	1	54	0	0	2	2	1	1	Gastric cancer	1	2	1	2	2	3	0	2	1	1	1	13.6667
A0395	2	1	38	0	1	2	2	1	2	Gastric cancer	0	2	2	2	1	1	0	1	0	0	0	61.8333
A0404	2	1	57	0	1	1	1	0	1	Gastric cancer	0	2	1	2	2	1	0	1	0	1	0	65.3
A0410	2	1	75	1	1	1	1	0	1	Gastric cancer		2	1	2	3	3	0	2	1	3	-1	0.666667
A0415	2	2	64	0	2	1	1	0	2	Gastric cancer	0	2	2	1	2	2	0	2	1	1	1	27.1
A0417	2	1	41	0	0	1	1	0	0	Gastric cancer	1	2	1	2	2	2	0	2	1	0	0	63.8
A0419	2	1	53	0	0	2	2	1	1	Gastric cancer	1	2	2	1	2	1	0	1	0	3	0	63.8667
A0423	2	1	61	0	1	1	1	0	1	Gastric cancer	0	2	1	2	2	0	0	1	0	3	0	68.2667
A0440	2	2	60	0	1	1	1	0	1	Gastric cancer	0	2	1	2	0	0	0	0	0	3	1	33.3333
A0441	2	1	56	1	1	1	1	0	1	Gastric cancer	0	2	1	2	1	0	0	0	0	3	0	62.4667
A0447	2	1	58	1	1	1	1	0	1	Gastric cancer	0	2	2	1	2	0	0	1	0	3	0	63.2333
A0449	2	2	48	1	0	3	3	2	2	Gastric cancer	1	2	1	2	3	3	0	2	1	3	1	9.23333
A0457	2	2	71	0	1	1	1	0	1	Gastric cancer	0	2	1	2	2	0	0	1	0	3	0	62.8667
A0462	2	1	71	1	0	2	2	1	1	Gastric cancer	1	2	2	1	2	1	0	1	0	3	1	16.9667
A0464	2	2	48	1	1	1	1	0	1	Gastric cancer	1	2	1	2	2	3	0	2	1	1	1	11.5667
A0465	2	1	72	1	0	2	2	1	1	Gastric cancer	1	2	1	2	2	1	0	1	0	3	0	69.6333
A0468	2	1	62	0	0	1	1	0	0	Gastric cancer	0	2	2	1	0	0	0	0	0	3	0	64.8333
A0475	2	2	75	0	1	1	1	0	1	Gastric cancer	1	2	2	1	2	0	0	1	0	3	0	19
A0478	2	1	68	1	0	2	2	1	1	Gastric cancer	0	2	1	2	2	1	0	1	0	2	0	62.6
A0479	2	1	55	1	0	1	1	0	0	Gastric cancer	1	1	2	1	2	0	0	1	0	3	1	66.0667
A0480	2	1	56	1	0	2	2	1	1	Gastric cancer	0	2	2	1	2	2	0	2	1	3	1	44.1667
A0481	2	1	71	1	0	1	1	0	0	Gastric cancer	1	2	2	1	2	0	0	1	0	3	1	18.8
A0483	2	1	60	1	0	1	1	0	0	Gastric cancer	1	1	1	2	2	3	0	2	1	3	1	1.83333
A0487	2	1	58	1	0	1	1	0	0	Gastric cancer	0	2	1	2	1	0	0	0	0	0	0	27.4
A0488	2	1	71	1	1	2	2	1	2	Gastric cancer	1	2	2	1	2	1	0	1	0	3	1	35.1333
A0489	2	1	48	1	0	1	1	0	0	Gastric cancer	1	2	2	1	2	1	0	1	0	3	1	66.7667
A0492	2	1	52	1	0	1	1	0	0	Gastric cancer	1	2	1	2	2	3	0	2	1	1	1	6.8
A0494	2	1	69	1	1	1	1	0	1	Gastric cancer	0	2	2	1	2	1	0	1	0	3	0	65.1667
A0506	2	2	44	1	2	1	1	0	2	Gastric cancer	0	2	1	2	2	0	0	1	0	1	0	68.1667
A0514	2	1	56	0	1	2	2	1	2	Gastric cancer	0	2	1	2	2	2	0	2	1	3	1	21.5333
A0515	2	1	65	1	1	1	1	0	1	Gastric cancer	1	2					1	3	1	3	1	2.33333
A0516	2	1	52	1	0	1	1	0	0	Gastric cancer	0	2	2	1	2	1	0	1	0	2	0	63.1
A0520	2	1	66	0	1	1	1	0	1	Gastric cancer	0	2	1	2	2	3	0	2	1	2	1	9.43333
A0521	2	1	51	1	1	1	1	0	1	Gastric cancer	0	2	1	2	2	2	0	2	1	2	0	66.4667
A0524	2	1	51	1	0	1	1	0	1	Gastric cancer	1	2	1	2	3	2	0	2	1	3	1	4.8
A0528	2	1	41	1	1	1	1	0	1	Gastric cancer	0	2	2	1	0	0	0	0	0	3	0	66.4
A0529	2	2	53	1	0	1	1	0	0	Gastric cancer	0	2	1	2	2	0	0	1	0	3	0	65.6333
A0534	2	1	68	0	0	1	1	0	0	Gastric cancer	1	2	2	1	2	2	0	2	1	3	1	7.9
A0539	2	2	39	1	0	1	1	0	0	Gastric cancer	0	2	1	2	2	2	0	2	1	2	1	17.2
A0541	2	1	73	1	0	1	1	0	1	Gastric cancer	0	1	1	2	1	2	0	1	0	0	0	65.4333
A0542	2	2	75	1	1	1	1	0	1	Gastric cancer	1	2	2	1	2	1	0	1	0	3	1	17.9
A0544	2	1	51	1	1	1	1	0	1	Gastric cancer	0	2	1	2	1	3	0	2	1	2	1	8.03333
A0545	2	1	75	1	1	1	1	0	1	Gastric cancer	1	2	1	2	2	3	0	2	1	3	1	1.93333
A0551	2	2	36	1	0	1	1	0	0	Gastric cancer	0	2	1	2	0	0	0	0	0	3	0	67.4667
A0552	2	1	50	1	2	1	1	0	2	Gastric cancer	1	3	1	2	2	2	0	2	1	3	0	66
A0555	2	1	64	1	1	2	2	1	2	Gastric cancer	1	2	1	2	2	0	0	1	0	3	0	65.9667
A0557	2	2	53	1	1	1	1	0	1	Gastric cancer	0	2	2	1	2	0	0	1	0	3	0	67.4333
A0564	2	1	75	1	1	1	1	0	1	Gastric cancer	1	2	1	2	2	3	0	2	1	3	1	13.9667
A0574	2	1	58	1	0	1	1	0	0	Gastric cancer	0	2	1	2	2	3	0	2	1	1	1	19.5333
A0578	2	2	53	1	0	1	1	0	0	Gastric cancer	0	2	1	2	2	1	0	1	0	1	0	65.6667
A0579	2	2	61	1	0	1	1	0	0	Gastric cancer		2	1	2			1	3	1	3	1	60.5
A0584	2	2	75	1	0	1	1	0	0	Gastric cancer	0	2	1	2	0	0	0	0	0	3	0	60.8667
A0587	2	1	58	1	0	1	1	0	0	Gastric cancer	0	2	2	1	1	0	0	0	0	3	0	66.9667
A0591	2	1	79	1	0	1	1	0	0	Gastric cancer	0	2	1	2	1	0	0	0	0	3	0	49.1333
A0600	2	1	56	1	0	1	1	0	0	Gastric cancer	0	2	2	1	0	0	0	0	0	3	0	65.3
A0612	2	1	54	1	0	1	1	0	0	Gastric cancer	0	2	2	1	1	1	0	1	0	3	0	66.5667
A0614	2	1	66	1	0	1	1	0	0	Gastric cancer	0	2	2	1	2	3	0	2	1	0	1	8.86667
A0615	2	1	70	1	1	2	2	1	2	Gastric cancer	0	2	2	1	2	2	0	2	1	3	1	18.6
A0616	2	2	70	0	0	1	1	0	0	Gastric cancer		3	1	2			1	3	1	3	-1	4.4
A0617	2	1	82	1	1	2	2	1	2	Gastric cancer	0	2	2	1	2	1	0	1	0	3	1	5.6
A0619	2	1	69	1	0	3	3	2	2	Gastric cancer	1	2	1	2	2	3	0	2	1	3	1	3.26667
A0620	2	1	62	0	0	1	1	0	0	Gastric cancer	0	2	1	2	2	3	0	2	1	1	1	16.5333
A0623	2	1	62	0	0	2	2	1	1	Gastric cancer	0	2	2	1	1	0	0	0	0	1	0	60.3
A0624	2	1	35	1	1	1	1	0	1	Gastric cancer	0	2	1	2	2	0	0	1	0	1	-1	0
A0627	2	2	47	0	1	1	1	0	1	Gastric cancer	1	2	1	2	3	1	0	2	1	3	0	64.8
A0629	2	2	48	1	2	1	1	0	2	Gastric cancer	0	2	1	2	2	0	0	1	0	2	0	60.0667
A0633	2	1	67	1	0	1	1	0	0	Gastric cancer	0	2	2	1	2	2	0	2	1	1	1	24.3667
A0635	2	1	66	1	1	1	1	0	1	Gastric cancer	0	2	2	1	1	0	0	0	0	3	1	9.86667
A0638	2	1	73	1	0	1	1	0	0	Gastric cancer	0	2	1	2	1	1	0	1	0	3	0	66.2
A0640	2	2	73	1	1	1	1	0	1	Gastric cancer	0	2	1	2	2	3	0	2	1	2	0	64.4667
A0641	2	1	59	0	1	1	1	0	1	Gastric cancer	1	2	1	2	2	2	0	2	1	3	1	8.46667
A0643	2	1	73	1	1	1	1	0	1	Gastric cancer	1	2	2	1	2	1	0	1	0	2	1	61.8
A0647	2	2	52	1	1	1	1	0	1	Gastric cancer	1	2	1	2	2	1	0	1	0	1	1	10.1333
A0651	2	2	70	1	1	1	1	0	1	Gastric cancer	1	2	1	2	3	3	0	2	1	3	1	10.8
A0652	2	1	70	1	0	2	2	1	1	Gastric cancer	1	2	2	2	2	2	0	2	1	3	1	21.0333
A0657	2	1	63	1	1	1	1	0	1	Gastric cancer	1	2	2	1	2	1	0	1	0	3	0	60.1667
A0660	2	1	69	1	1	1	1	0	2	Gastric cancer	1	2	2	1	2	3	0	2	1	2	1	12.2
A0661	2	2	55	1	1	2	2	1	2	Gastric cancer		2	1	2	2	3	0	2	1	0	1	9.63333
A0668	2	1	62	1	2	1	1	0	2	Gastric cancer	0	1	3	1	0	0	0	0	0	3	0	65.8667
A0669	2	1	62	1	0	1	1	0	0	Gastric cancer	0	2	2	1	1	1	0	1	0	1	0	59.6667
A0670	2	1	67	1	2	1	1	0	2	Gastric cancer		2			2	1	1	3	1	3	-1	64.3333
A0671	2	1	87	0	2	1	1	0	2	Gastric cancer	1	2	1	2	2	3	0	2	1	3	1	9.53333
A0675	2	1	76	1	1	1	1	0	1	Gastric cancer	1	2	2	1	2	1	0	1	0	1	1	19.4667
A0676	2	1	52	0	1	1	1	0	1	Gastric cancer	0	2	1	2	1	0	0	0	0	1	1	11.8667
A0678	2	1	81	1	0	1	1	0	0	Gastric cancer	0	2	2	1	2	0	0	1	0	3	0	59.3333
A0679	2	1	80	1	1	1	1	0	1	Gastric cancer	0	2	1	2	2	1	0	1	0	3	1	21.6
A0684	2	1	60	0	0	1	1	0	0	Gastric cancer	1	2	1	2	2	1	0	1	0	3	0	62.5667
A0690	2	1	65	1	1	2	2	1	2	Gastric cancer	0	2	2	1	2	1	0	1	0	3	1	45.5667
A0692	2	2	61	0	0	1	1	0	0	Gastric cancer	1	1	1	2	2	2	0	2	1	1	1	7.93333
A0694	2	2	39	1	1	1	1	0	1	Gastric cancer	1	2	1	2	2	3	1	3	1	3	1	3.53333
A0695	2	1	58	1	1	1	1	0	1	Gastric cancer	0	2	1	2	2	3	0	2	1	1	0	62.1
A0702	2	2	62	1	1	1	1	0	1	Gastric cancer	0	2	1	2	2	2	0	2	1	2	1	18.1
A0703	2	1	54	1	1	1	1	0	1	Gastric cancer	0	2	1	2	2	3	0	2	1	1	1	19.8667
A0705	2	1	48	0	0	1	1	0	0	Gastric cancer	0	2	2	1	2	0	0	1	0	1	0	61.8667
A0714	2	2	41	1	1	1	1	0	1	Gastric cancer	0	1	1	2	1	2	0	1	0	3	0	29.6333
A0716	2	1	62	0	1	1	1	0	1	Gastric cancer	0	2	2	1	2	3	0	2	1	1	1	7.13333
A0720	2	1	60	1	2	1	1	0	2	Gastric cancer	0	2	2	1	2	1	0	1	0	1	1	35.6333
A0728	2	1	72	1	1	1	1	0	1	Gastric cancer	1	2	1	2	2	2	0	2	1	0	0	60.8333
A0730	2	2	71	1	0	1	1	0	0	Gastric cancer	1	2	1	2	2	0	0	1	0	3	0	61.1333
A0733	2	1	56	1	1	1	1	0	1	Gastric cancer	1	2	1	2	2	3	0	2	1	0	0	56.8
A0735	2	1	59	1	1	1	1	0	1	Gastric cancer	0	2	2	1	2	1	0	1	0	2	0	62.3
A0744	2	2	60	1	0	1	1	0	0	Gastric cancer	0	2	1	2	0	1	0	0	0	3	0	61.4
A0745	2	1	57	1	0	2	2	1	1	Gastric cancer	1	2	1	2	2	1	1	3	1	3	1	4.2
A0746	2	1	70	1	0	2	2	1	1	Gastric cancer	0	2	1	2	0	0	0	0	0	3	0	62.1667
A0747	2	1	81	0	0	1	1	0	0	Gastric cancer	1	2	2	1	2	3	0	2	1	3	1	5.2
A0750	2	1	62	1	2	1	1	0	2	Gastric cancer	0	2	1	2	0	1	0	0	0	1	0	61.2333
A0762	2	1	68	1	0	2	2	1	1	Gastric cancer	0	2	2	1	1	1	0	1	0	3	0	63.3
A0764	2	2	50	0	1	2	2	1	2	Gastric cancer	0	2	2	1	2	3	0	2	1	1	1	13.8333
A0769	2	2	80	1	1	1	1	0	1	Gastric cancer	0	2	1	2	2	1	0	1	0	3	-1	0
A0771	2	1	66	1	0	1	1	0	0	Gastric cancer	1	2	1	2	2	3	0	2	1	3	1	15.6
A0773	2	1	56	1	1	1	1	0	1	Gastric cancer	0	1	1	2	1	1	0	1	0	0	0	64.8
A0774	2	2	76	1	0	1	1	0	0	Gastric cancer	1	1	1	2	2	3	0	2	1	3	1	8.5
A0776	2	1	58	0	1	1	1	0	1	Gastric cancer	1	1	1	2	2	3	0	2	1	3	1	28.2
A0780	2	2	59	0	0	1	1	0	0	Gastric cancer	0	2	2	1	1	0	1	3	1	0	0	58.4667
A0782	2	1	53	0	1	1	1	0	1	Gastric cancer	0	2	2	1	2	2	0	2	1	2	1	23.8
A0785	2	1	69	1	0	2	2	1	1	Gastric cancer	0	2	1	2	2	0	0	1	0	2	0	26.5333
A0787	2	2	60	0	0	1	1	0	0	Gastric cancer		2			2	3	1	3	1	3	1	2.7
A0789	2	1	64	1	1	1	1	0	1	Gastric cancer	0	1	1	2	2	1	0	1	0	0	0	60.4667
A0793	2	1	60	0	1	1	1	0	1	Gastric cancer	1	2	1	2	1	0	0	0	0	3	0	60.8667
A0794	2	1	36	1	0	1	1	0	0	Gastric cancer	1	1	1	2	2	3	0	2	1	1	1	5.9
A0795	2	1	65	0	1	1	1	0	1	Gastric cancer	0	2			2	1	0	1	0	3	-1	24.3
A0796	2	1	56	1	0	2	2	1	1	Gastric cancer	1	2	1	2	2	1	0	1	0	3	1	3.3
A0813	2	2	57	0	0	2	2	1	1	Gastric cancer	1	3	1	2	2	2	0	2	1	3	1	30.4667
A0814	2	2	79	0	0	2	2	1	1	Gastric cancer	1	2	1	2	1	0	0	0	0	3	0	64.0667
A0815	2	1	65	1	0	1	1	0	0	Gastric cancer	0	2	2	1	1	1	0	1	0	3	0	64.0667
A0829	2	2	86	0	0	2	2	1	1	Gastric cancer	0	2	2	1	2	1	0	1	0	3	0	60.3667
A0842	2	1	58	1	1	2	2	1	2	Gastric cancer	0	2	2	1	2	1	0	1	0	3	1	53.1667
A0845	2	1	58	1	1	1	1	0	1	Gastric cancer	0	2	1	2	2	2	0	2	1	1	1	6.06667
A0846	2	1	75	0	1	2	2	1	2	Gastric cancer	0	2	2	1	0	1	0	0	0	3	1	14.1667
A0858	2	1	65	1	1	1	1	0	1	Gastric cancer	1	2	1	2	2	1	0	1	0	3	0	54.9667
A0874	2	1	54	0	0	2	2	1	1	Gastric cancer	1	2	2	2	2	3	1	3	1	3	1	5.06667
A0875	2	1	54	0	1	1	1	0	1	Gastric cancer	0	2	2	1	3	3	0	2	1	3	1	3.76667
A0879	2	1	56	1	0	2	2	1	1	Gastric cancer	0	2	2	1	2	1	0	1	0	3	1	16.7333
A0883	2	1	70	1	0	1	1	0	0	Gastric cancer	1	2	2	1	2	1	0	1	0	3	1	6.26667
A0885	2	1	53	1	2	1	1	0	2	Gastric cancer	0	2	1	2	2	3	0	2	1	3	1	2.76667
A0886	2	2	55	1	0	1	1	0	0	Gastric cancer	1	2	1	2	2	3	0	2	1	3	1	5.9
A0888	2	1	60	0	1	1	1	0	1	Gastric cancer	0	2	1	2	1	0	0	0	0	3	0	57.8
A0891	2	1	64	1	2	1	1	0	1	Gastric cancer	1	1	1	2	2	1	0	1	0	2	0	19.6333
A0896	2	1	62	1	1	1	1	0	1	Gastric cancer	0	2	2	1	1	0	0	0	0	3	0	62.1
A0901	2	1	43	1	1	2	2	1	2	Gastric cancer	1	2	1	2	2	2	0	2	1	3	1	6.46667
A0910	2	1	64	1	0	1	1	0	0	Gastric cancer	1	2	1	2	2	1	0	1	0	3	0	39.2
A0912	2	1	45	1	0	1	1	0	1	Gastric cancer	0	2	2	1	0	0	0	0	0	3	0	61.6333
A0914	2	1	71	1	1	2	2	1	2	Gastric cancer	1	2	2	2	2	2	0	2	1	2	1	44.2333
A0917	2	2	75	0	0	2	2	1	1	Gastric cancer	0	2	2	1	2	0	0	1	0	3	-1	0.566667
A0923	2	2	67	1	1	1	1	0	1	Gastric cancer	1	2	2	1	1	1	0	1	0	3	0	57.8333
A0927	2	2	51	1	1	1	1	0	1	Gastric cancer	1	1	1	2	2	3	0	2	1	3	1	19.0333
A0936	2	1	79	0	0	2	2	1	1	Gastric cancer	1	2	1	2	2	3	0	2	1	3	1	17.7333
A0948	2	1	68	0	0	1	1	0	0	Gastric cancer	1	1	2	1	2	0	0	1	0	3	0	57.3333
A0950	2	1	46	1	0	2	2	1	1	Gastric cancer	0	2	2	1	1	1	0	1	0	3	0	56.1667
A0956	2	1	56	1	2	1	1	0	2	Gastric cancer	0	1	2	2	1	0	0	0	0	3	0	58.7667
A0957	2	1	74	1	1	1	1	0	1	Gastric cancer	0	2	2	1	2	0	0	1	0	3	0	56.1333
A0963	2	1	42	1	0	1	1	0	0	Gastric cancer	1	3	2	1	2	3	0	2	1	0	1	59.4333
A0971	2	1	58	1	1	1	1	0	1	Gastric cancer	0	2	2	1	2	0	0	1	0	0	0	51.3
A0972	2	2	38	1	1	1	1	0	1	Gastric cancer		2	1	2	3	3	1	3	1	2	1	7.86667
A0982	2	1	54	1	0	2	2	1	1	Gastric cancer	1	2	1	2	2	0	0	1	0	1	0	60.1667
A0994	2	1	68	0	1	2	2	1	2	Gastric cancer	0	2	2	1	2	0	0	1	0	3	0	59.7
A1001	2	1	63	1	0	1	1	0	0	Gastric cancer	0	2	1	2	1	0	0	0	0	3	0	55.1333
A1006	2	1	71	0	0	1	1	0	0	Gastric cancer	1	2	1	2	2	0	0	1	0	3	0	56.1
A1010	2	1	50	1	1	1	1	0	1	Gastric cancer	0	2	2	1	2	2	0	2	1	3	1	8.53333
A1011	2	2	72	1	0	1	1	0	0	Gastric cancer	0	2	2	2	2	1	0	1	0	0	0	58.2667
A1012	2	1	52	1	1	1	1	0	1	Gastric cancer	0	2	1	2	2	1	0	1	0	3	0	59.3
A1019	2	2	39	0	1	2	2	1	2	Gastric cancer	0	2	2	1	2	2	0	2	1	3	1	44.8333
A1025	2	2	75	1	1	1	1	0	1	Gastric cancer	0	2	1	2	2	2	0	2	1	3	0	55.7
A1027	2	1	55	1	0	1	1	0	0	Gastric cancer	1	2	2	2	2	1	0	1	0	3	0	55.4667
A1028	2	1	44	1	1	2	2	1	2	Gastric cancer	0	2	1	2	2	0	0	1	0	2	1	34.1
A1030	2	2	52	0	1	1	1	0	1	Gastric cancer	0	2	3	1	0	0	0	0	0	3	0	55.6333
A1031	2	2	59	1	0	1	1	0	0	Gastric cancer	0	2	2	1	0	0	0	0	0	3	0	55.6667
A1032	2	1	63	1	1	1	1	0	1	Gastric cancer	1	1	2	1	2	0	0	1	0	3	1	29.5333
A1036	2	1	77	1	0	1	1	0	0	Gastric cancer	0	2	1	2	2	2	0	2	1	3	0	55.5
A1038	2	2	71	1	1	1	1	0	1	Gastric cancer	0	2	2	1	1	0	0	0	0	3	0	59.1
A1040	2	1	81	1	0	1	1	0	0	Gastric cancer	1	2	1	2	2	0	0	1	0	3	0	55.4667
A1045	2	2	72	0	1	1	1	0	1	Gastric cancer	0	2	1	2	2	3	0	2	1	3	1	4.9
A1049	2	1	68	1	1	1	1	0	1	Gastric cancer	1	2	1	2	2	2	0	2	1	3	1	7.03333
A1052	2	2	55	1	0	2	2	1	1	Gastric cancer	1	2	1	2	2	3	0	2	1	3	1	13.0667
A1053	2	1	58	1	1	1	1	0	1	Gastric cancer	1	2	2	2	2	1	0	1	0	3	0	58.6333
A1054	2	2	43	1	0	2	2	1	1	Gastric cancer	1	2	2	2	2	3	0	2	1	3	1	7.63333
A1055	2	1	60	1	1	1	1	0	1	Gastric cancer	0	2	1	2	2	0	0	1	0	3	0	56.7667
A1056	2	1	66	1	0	1	1	0	0	Gastric cancer	0	2	2	2	2	1	0	1	0	1	0	36.5333
A1059	2	1	70	1	1	2	2	1	2	Gastric cancer	0	2	2	2	2	1	0	1	0	2	1	22.9667
A1061	2	1	66	1	1	1	1	0	1	Gastric cancer	1	2	2	2	2	2	0	2	1	3	0	55.2
A1062	2	1	43	1	1	1	1	0	1	Gastric cancer	1	2	1	2	2	0	0	1	0	1	0	58.6333
A1063	2	1	51	1	0	2	2	1	1	Gastric cancer	0	2	1	2	0	0	0	0	0	0	0	58.5333
A1066	2	1	72	1	0	1	1	0	0	Gastric cancer	1	2	2	2	2	1	0	1	0	2	1	7.63333
A1067	2	2	76	1	0	2	2	1	1	Gastric cancer	0	2					1	3	1	3	0	55.0667
A1072	2	1	73	1	2	1	1	0	2	Gastric cancer	1	2	1	2	3	2	1	3	1	3	1	23.6
A1073	2	1	50	1	0	1	1	0	0	Gastric cancer		2	1	2	1	1	0	1	0	1	1	26.8667
A1074	2	1	53	1	1	1	1	0	1	Gastric cancer	1	2	2	2	3	3	0	2	1	3	1	12.6333
A1080	2	1	54	1	1	1	1	0	1	Gastric cancer	0	2	1	2	0	0	0	0	0	3	0	49.4333
A1082	2	1	59	0	0	1	1	0	1	Gastric cancer	0	2	1	2	2	2	0	2	1	3	0	54.9333
A1086	2	2	46	1	0	3	3	2	2	Gastric cancer	0	2	1	2	2	1	0	1	0	1	0	58.1667
A1088	2	2	65	1	0	2	2	1	2	Gastric cancer	0	2	1	2	0	1	0	0	0	3	0	49.2333
A1089	2	1	81	1	0	1	1	0	0	Gastric cancer	1	2	2	1	2	3	0	2	1	3	1	9.23333
A1090	2	1	56	0	0	1	1	0	0	Gastric cancer	1	2	1	2	2	1	0	1	0	3	1	22.4667
A1093	2	1	64	1	0	3	3	2	2	Gastric cancer	0	1	1	2	2	1	0	1	0	3	0	48.9333
A1097	2	1	51	0	1	1	1	0	1	Gastric cancer	0	2	2	1	2	2	0	2	1	3	0	49
A1098	2	1	73	0	2	1	1	0	2	Gastric cancer		2					1	3	1	3	-1	12.1333
A1100	2	1	90	0	1	1	1	0	1	Gastric cancer	1	2	1	2	1	0	0	0	0	3	0	48.9667
A1102	2	1	64	1	0	1	1	0	0	Gastric cancer	0	2	2	1	0	0	0	0	0	3	0	48.9667
A1111	2	2	63	1	1	2	2	1	2	Gastric cancer	0	2	1	2	2	1	0	1	0	3	1	5.26667
A1112	2	2	61	1	0	2	2	1	1	Gastric cancer	0		1	2	2	0	0	1	0	1	0	48.7333
A1115	2	1	54	1	0	1	1	0	0	Gastric cancer	1	2	1	2	2	0	0	1	0	1	0	53.4333
A1116	2	1	58	1	1	1	1	0	1	Gastric cancer	1	1	1	2	2	1	0	1	0	3	0	48.7
A1119	2	2	71	1	0	1	1	0	0	Gastric cancer		1					1	3	1	3	-1	3.16667
A1124	2	1	66	1	0	1	1	0	0	Gastric cancer	1	2	2	2	2	2	1	3	1	3	1	11.3
A1125	2	1	49	1	1	1	1	0	1	Gastric cancer	0	2	1	2	2	3	0	2	1	3	0	54
A1127	2	1	71	0	1	1	1	0	1	Gastric cancer	1	1			1	1	0	1	0	3	1	31.6333
A1131	2	1	57	1	0	1	1	0	0	Gastric cancer	1	2	2	1	2	0	0	1	0	3	0	50.3667
A1135	2	1	56	0	1	1	1	0	1	Gastric cancer	0	3	1	2	2	1	0	1	0	1	0	48.2667
A1138	2	1	46	1	1	1	1	0	1	Gastric cancer		2					0			3	-1	48.2333
A1139	2	1	53	1	0	2	2	1	1	Gastric cancer	0	2	1	2	1	2	0	1	0	0	0	48.2333
A1141	2	1	47	1	1	1	1	0	1	Gastric cancer	0	2	2	1	2	0	0	1	0	3	0	48.1333
A1143	2	2	53	1	0	1	1	0	1	Gastric cancer	0	3	1	2	0	0	0	0	0	3	0	48.1
A1145	2	1	70	1	2	1	1	0	2	Gastric cancer	1	2	2	2	2	0	0	1	0	3	-1	0.7
A1146	2	2	77	0	1	1	1	0	1	Gastric cancer	0	2	2	1	2	1	0	1	0	3	0	53.6
A1147	2	1	80	0	1	1	1	0	1	Gastric cancer	1	3	1	2	2	3	0	2	1	3	1	1.1
A1148	2	1	57	0	0	1	1	0	0	Gastric cancer	1	2	2	1	0	2	0	1	0	3	0	48.9333
A1151	2	1	53	1	1	1	1	0	1	Gastric cancer	0	2	2	2	0	1	0	0	0	3	0	48.9
A1153	2	2	76	0	0	1	1	0	0	Gastric cancer	1	2	1	2	2	0	0	1	0	0	0	48.9
A1154	2	1	55	1	0	1	1	0	1	Gastric cancer	1	3	1	2	2	3	0	2	1	2	1	18.8
A1157	2	1	82	0	2	1	1	0	2	Gastric cancer	0	2	1	2	2	0	0	1	0	3	1	44.6
A1158	2	1	71	1	0	2	2	1	1	Gastric cancer	0	2	2	1	2	0	0	1	0	3	1	44.6
A1162	2	1	53	1	1	1	1	0	1	Gastric cancer	0	3	1	2	0	0	0	0	0	3	0	48.7333
A1166	2	1	57	1	1	1	1	0	1	Gastric cancer	0	2	2	1	2	2	0	2	1	1	1	16.1667
A1167	2	1	35	1	1	1	1	0	1	Gastric cancer	1	2	1	2	2	1	0	1	0	1	0	7.66667
A1172	2	1	63	1	0	1	1	0	0	Gastric cancer	1	2	1	2	2	3	0	2	1	3	1	3.26667
A1173	2	2	73	1	1	2	2	1	2	Gastric cancer	0	2	2	1	0	0	0	0	0	3	1	42.3
A1179	2	1	61	1	0	1	1	0	1	Gastric cancer	0	2	2	1	2	2	0	2	1	2	1	38.1333
A1180	2	1	60	1	0	1	1	0	0	Gastric cancer	0	2	1	2	2	0	0	1	0	3	0	53.1333
A1187	2	1	78	1	1	1	1	0	1	Gastric cancer	0	2	2	1	2	1	0	1	0	3	1	37.9
A1188	2	1	53	0	1	1	1	0	1	Gastric cancer	0	2	1	2	2	3	1	3	1	0	0	48.2667
A1191	2	2	50	1	1	2	2	1	2	Gastric cancer	1	2	2	2	2	0	0	1	0	3	0	48.7
A1192	2	2	35	1	1	1	1	0	1	Gastric cancer	1	2	2	1	2	2	0	2	1	1	0	52.9
A1201	2	1	43	0	1	1	1	0	1	Gastric cancer	0	3	1	2	2	1	0	1	0	3	0	52.6667
A1203	2	1	72	1	2	1	1	0	2	Gastric cancer	0	2	1	2	2	1	0	1	0	1	0	48
A1204	2	1	42	1	0	1	1	0	0	Gastric cancer	0	2	1	2	2	2	0	2	1	1	0	48
A1207	2	2	49	1	1	1	1	0	1	Gastric cancer	0	2	1	2	1	1	0	1	0	3	-1	0
A1208	2	1	78	0	0	1	1	0	0	Gastric cancer	1	2	2	1	2	1	0	1	0	0	0	47.9667
A1212	2	2	54	1	0	1	1	0	0	Gastric cancer	0	1	1	2	2	1	0	1	0	3	1	20.3667
A1217	2	1	66	1	0	2	2	1	1	Gastric cancer	0	2	1	2	0	0	0	0	0	3	0	48.9667
A1221	2	2	65	1	0	1	1	0	0	Gastric cancer	1	2	1	2	2	2	0	2	1	1	0	48.7
A1222	2	1	63	1	1	1	1	0	1	Gastric cancer	1	2	2	1	2	2	0	2	1	3	1	10.5333
A1227	2	1	74	1	0	1	1	0	0	Gastric cancer	1	2	2	1	2	1	0	1	0	3	-1	0
A1231	2	1	59	1	1	1	1	0	1	Gastric cancer	0	2	2	1	0	2	0	1	0	3	1	16.8667
A1236	2	2	78	1	2	1	1	0	2	Gastric cancer	1	2	2	1	2	2	0	2	1	3	0	48.7
A1243	2	1	79	1	1	1	1	0	1	Gastric cancer	1	2	1	2	2	1	0	1	0	3	1	25.7667
A1244	2	2	76	1	1	1	1	0	1	Gastric cancer	0	2	1	2	2	1	0	1	0	3	0	48.5333
A1246	2	1	75	0	0	1	1	0	0	Gastric cancer	1	2	1	2	2	2	0	2	1	3	0	48.2667
A1250	2	1	56	1	0	1	1	0	0	Gastric cancer	0	3	1	2	2	1	0	1	0	3	0	53.4333
A1255	2	1	74	0	1	1	1	0	1	Gastric cancer	1	2	2	1	1	1	0	1	0	3	1	44.8
A1257	2	1	58	1	1	1	1	0	1	Gastric cancer	1	2	2	1	2	1	0	1	0	3	0	48.3
A1259	2	2	76	1	1	1	1	0	1	Gastric cancer	0	2	2	1	1	2	0	1	0	3	1	17.5
A1263	2	2	58	1	1	1	1	0	1	Gastric cancer	0	2	2	1	2	3	1	3	1	3	1	4.5
A1265	2	1	47	1	1	1	1	0	1	Gastric cancer	0	2	1	2	2	3	0	2	1	2	1	35.7667
A1266	2	1	47	0	0	1	1	0	0	Gastric cancer	1	2	1	2	2	3	0	2	1	1	1	14.9
A1273	2	2	48	1	1	1	1	0	1	Gastric cancer	0	3	1	2	2	0	0	1	0	1	0	50
A1276	2	1	40	1	1	1	1	0	1	Gastric cancer	1	2	2	1	2	2	0	2	1	2	0	48.0667
A1277	2	1	70	1	0	1	1	0	0	Gastric cancer	0	2	2	1	2	2	0	2	1	3	1	10.5667
A1290	2	1	53	1	2	1	1	0	2	Gastric cancer	1	2	1	2	2	1	0	1	0	3	0	50.2
A1292	2	1	66	1	1	2	2	1	2	Gastric cancer	0	2	1	2	2	2	0	2	1	3	1	8.06667
A1293	2	1	48	1	0	1	1	0	0	Gastric cancer	1	2	2	1	2	3	1	3	1	1	0	48.6333
A1298	2	1	50	1	0	1	1	0	0	Gastric cancer	1	2	1	2	2	3	1	3	1	3	1	3.23333
A1304	2	1	71	0	1	1	1	0	1	Gastric cancer	0	2	2	1	3	1	1	3	1	3	1	37.3
A1305	2	2	58	1	1	2	2	1	2	Gastric cancer	0	3	1	2	2	0	0	1	0	1	0	48.4
A1307	2	1	72	1	0	1	1	0	0	Gastric cancer	0	2	1	2	2	1	0	1	0	3	1	23.3667
A1308	2	2	56	1	1	1	1	0	1	Gastric cancer	0	2	1	2	1	0	0	0	0	3	0	48.4
A1309	2	1	57	1	0	2	2	1	2	Gastric cancer	1	2	1	2	2	1	0	1	0	0	1	27.9667
A1316	2	1	60	0	0	2	2	1	1	Gastric cancer	0	3	1	2	2	1	0	1	0	3	1	6.6
A1320	2	1	52	1	0	2	2	1	1	Gastric cancer	0	2	2	1	2	3	0	2	1	1	1	9.83333
A1321	2	1	54	1	0	1	1	0	0	Gastric cancer	1	2	1	2	2	1	0	1	0	1	1	14.5
A1334	2	1	54	1	0	2	2	1	1	Gastric cancer	1	2	1	2	2	3	0	2	1	3	1	2.53333
A1335	2	2	56	1	1	1	1	0	1	Gastric cancer	0	2	2	1	0	0	0	0	0	3	0	47.8667
A1346	2	2	69	1	1	1	1	0	1	Gastric cancer	0	2	1	2	2	3	0	2	1	3	1	4.26667
A1349	2	1	77	0	1	2	2	1	2	Gastric cancer	1	2	2	1	1	2	0	1	0	3	0	48.5667
A1352	2	1	52	1	2	1	1	0	2	Gastric cancer	1	2	1	2	2	0	0	1	0	3	0	48.5667
A1353	2	1	59	1	0	2	2	1	1	Gastric cancer	0	2	2	1	0	0	0	0	0	3	0	49
A1355	2	1	51	1	0	2	2	1	1	Gastric cancer	0	2	1	2	2	0	0	1	0	3	0	50.1
A1362	2	1	78	0	1	1	1	0	1	Gastric cancer	1	2	2	1	1	0	0	0	0	0	0	48.4667
A1373	2	1	77	1	0	2	2	1	1	Gastric cancer	1	2	2	1	3	2	1	3	1	3	0	48.3333
A1375	2	1	69	1	0	1	1	0	0	Gastric cancer	1	2	1	2	2	2	0	2	1	3	0	53.2333
A1377	2	2	73	0	2	1	1	0	2	Gastric cancer	1	2	1	2	2	3	1	3	1	3	1	30.5
A1379	2	1	52	0	0	1	1	0	0	Gastric cancer	1	2	1	2	2	2	0	2	1	3	1	29.7333
A1381	2	1	56	1	1	1	1	0	1	Gastric cancer	0	2	1	2	1	1	0	1	0	1	0	48.1333
A1382	2	2	63	0	2	1	1	0	2	Gastric cancer	0	2	2	1	1	0	0	0	0	1	0	48.1333
A1384	2	2	55	1	0	1	1	0	0	Gastric cancer	0	2	2	1	2	1	0	1	0	3	0	49.6667
A1388	2	2	79	1	1	1	1	0	1	Gastric cancer	0	2	1	2	2	1	0	1	0	3	1	19.2333
A1397	2	2	64	1	1	1	1	0	1	Gastric cancer	0	1	1	2	1	1	0	1	0	2	0	48.6333
A1399	2	1	54	1	1	1	1	0	1	Gastric cancer	0	2	1	2	2	3	0	2	1	1	1	30.3333
A1401	2	1	59	1	1	1	1	0	1	Gastric cancer	1	2	1	2	2	0	0	1	0	3	0	52.9667
A1403	2	1	84	1	1	1	1	0	1	Gastric cancer	1	2	2	1	2	1	0	1	0	3	0	48.6
A1404	2	2	52	0	1	1	1	0	1	Gastric cancer	0	2	2	1	0	0	0	0	0	3	0	43.8333
A1407	2	1	85	0	1	1	1	0	1	Gastric cancer	1	2	1	2	2	3	0	2	1	3	1	9.56667
A1408	2	2	78	1	0	1	1	0	1	Gastric cancer	1	2	1	2	2	2	0	2	1	3	-1	0.866667
A1409	2	1	58	0	1	1	1	0	1	Gastric cancer	1	2	1	2	2	3	0	2	1	3	0	12.4333
A1413	2	2	66	1	0	2	2	1	1	Gastric cancer	0	2	1	2	2	3	0	2	1	3	1	35.2333
A1414	2	1	74	1	0	1	1	0	0	Gastric cancer	1	2	1	2	2	3	0	2	1	3	1	3.26667
A1416	2	1	61	1	0	1	1	0	0	Gastric cancer	0	2	2	1	2	2	0	2	1	3	1	15.9333
A1421	2	1	47	1	2	1	1	0	2	Gastric cancer	0	2	1	2	2	2	0	2	1	1	1	18.9
A1422	2	1	58	1	0	1	1	0	0	Gastric cancer	1	1	1	2	2	3	0	2	1	3	1	1.8
A1424	2	2	69	1	1	2	2	1	2	Gastric cancer	1	1	2	1	2	2	0	2	1	2	1	25.9333
A1426	2	2	54	1	1	2	2	1	2	Gastric cancer	0	3	1	2	0	0	0	0	0	3	0	48.3
A1427	2	1	56	1	1	1	1	0	1	Gastric cancer	0	2	2	1	2	2	0	2	1	3	0	45.4333
A1428	2	1	70	1	0	1	1	0	0	Gastric cancer	0	2	1	2	3	2	0	2	1	3	1	2.96667
A1429	2	2	43	1	2	1	1	0	1	Gastric cancer	0	2	1	2	2	2	1	3	1	3	0	6.03333
A1436	2	1	57	1	0	1	1	0	0	Gastric cancer	1	2	1	2	3	1	0	2	1	0	1	11.4
A1440	2	1	59	1	0	1	1	1	0	Gastric cancer	1	2	2	1	2	3	0	2	1	1	1	21.5333
A1446	2	1	48	1	2	1	1	0	2	Gastric cancer	0	2	2	1	0	0	0	0	0	3	0	47.7333
A1453	2	2	76	0	1	1	1	0	2	Gastric cancer	1	2	1	2	2	3	0	2	1	3	1	3.43333
A1459	2	1	67	0	0	1	1	0	0	Gastric cancer	0	2	2	1	0	0	0	0	0	3	0	47.6333
A1466	2	2	77	1	0	1	1	0	0	Gastric cancer	1	2	1	2	2	2	0	2	1	3	1	10.8
A1475	2	1	67	0	2	1	1	0	2	Gastric cancer	1	2	1	2	2	3	0	2	1	3	1	1.86667
A1479	2	1	52	1	0	2	2	1	1	Gastric cancer	1	3	1	2	2	2	1	3	1	3	1	20.9
A1488	2	2	43	0	2	1	1	0	1	Gastric cancer	0	2	1	2	2	2	1	3	1	3	0	5.46667
A1490	2	1	45	0	0	1	1	0	0	Gastric cancer	0	2	1	2	0	0	0	0	0	3	0	47.0333
A1495	2	1	51	1	1	1	1	0	1	Gastric cancer	0	2	2	1	1	0	0	0	0	3	0	47.1
A1498	2	1	71	0	0	1	1	0	1	Gastric cancer	1	1			2	2	0	2	1	3	-1	0
A1499	2	1	62	1	0	1	1	0	0	Gastric cancer	1	2	2	1	2	1	0	1	0	3	1	43.9
A1504	2	1	81	1	1	1	1	0	1	Gastric cancer	0	2	2	2	2	1	0	1	0	3	0	47.5667
A1507	2	1	56	1		1	1	0	2	Gastric cancer		2	2	2	3	2	0	2	1	3	1	17.3667
A1508	2	2	82	1	2	1	1	0	2	Gastric cancer	0	3	1	2	2	2	0	2	1	3	0	46.7667
A1512	2	2	71	0	0	1	1	0	0	Gastric cancer	1	2	2	1	2	1	0	1	0	3	1	29.4333
A1513	2	1	55	1	0	1	1	0	1	Gastric cancer	0	2	1	2	2	3	0	2	1	1	1	19.3
A1516	2	1	76	1	1	1	1	0	1	Gastric cancer	0	2	2	1	2	0	0	1	0	3	0	48.8
A1518	2	1	59	0	1	1	1	0	1	Gastric cancer	1	2	2	1	2	2	0	2	1	1	0	48.7333
A1520	2	2	72	1	0	2	2	1	1	Gastric cancer	0	3	1	2	0	1	0	0	0	0	0	50.6333
A1522	2	1	61	1	1	1	1	0	1	Gastric cancer	0	2	1	2	2	1	0	1	0	3	0	48.7667
A1523	2	1	45	0	1	1	1	0	1	Gastric cancer	1	2	2	1	2	3	0	2	1	3	1	15.0333
A1525	2	1	63	0	0	1	1	0	0	Gastric cancer	1	2	1	2	3	3	1	3	1	3	1	13
A1528	2	2	67	0	1	1	1	0	1	Gastric cancer	1	2	1	2	2	3	0	2	1	3	0	27.0667
A1536	2	1	68	0	1	1	1	0	1	Gastric cancer	0	2	1	2	2	2	0	2	1	3	1	18.0333
A1537	2	2	62	1	0	1	1	0	0	Gastric cancer	0	2	1	2	0	0	0	0	0	3	0	48.5667
A1561	2	2	48	1	0	1	1	0	0	Gastric cancer	0	2	2	1	0	0	0	0	0	3	0	50.0333
A1563	2	1	67	1	0	1	1	0	0	Gastric cancer	1	2	1	2	2	3	0	2	1	3	1	3.8
A1565	2	2	51	1	0	1	1	0	0	Gastric cancer	0	2	1	2	2	0	0	1	0	3	0	46.6
A1573	2	1	70	1	0	1	1	0	0	Gastric cancer	1	2	2	1	2	3	0	2	1	2	1	10.6667
A1574	2	1	47	1		1	1	0	1	Gastric cancer	0	2	2	1	2	0	0	1	0	1	0	46.4667
A1580	2	2	58	0	0	2	2	1	1	Gastric cancer	0	1	1	2	2	2	0	2	1	3	1	21.3667
A1582	2	1	50	0	1	1	1	0	1	Gastric cancer	1	2	1	2	2	1	0	1	0	3	1	4.63333
A1584	2	2	52	1	1	1	1	0	2	Gastric cancer	0	2	2	1	2	1	0	1	0	3	0	45.9667
A1590	2	1	41	0	1	1	1	0	1	Gastric cancer	0	2	1	2	3	3	1	3	1	1	1	6.6
A1596	2	2	55	1	0	2	2	1	1	Gastric cancer	0	2	2	1	2	1	0	1	0	1	1	18.7667
A1597	2	1	66	1	0	1	1	0	0	Gastric cancer	0	2	2	1	1	0	0	0	0	3	0	45.2333
A1602	2	1	63	0	1	1	1	0	1	Gastric cancer	0	2	2	1	1	1	0	1	0	3	0	45.8333
A1609	2	2	61	0	1	1	1	0	2	Gastric cancer	1	2	2	1	2	3	0	2	1	1	1	14.4667
A1610	2	1	50	1	0	1	1	0	0	Gastric cancer	0	2	1	2	2	1	0	1	0	1	0	45.0333
A1612	2	1	45	1	0	2	2	1	1	Gastric cancer	1	2	1	2	2	2	0	2	1	2	1	14.4333
A1613	2	2	77	0	1	1	1	0	1	Gastric cancer	0	2	2	1	3	2	0	2	1	3	1	2.7
A1621	2	2	67	1	1	1	1	0	1	Gastric cancer	0	2	2	1	0	0	0	0	0	3	0	45.0333
A1628	2	1	62	1	0	1	1	0	1	Gastric cancer	0	2	2	1	3	1	0	2	1	3	1	15.3667
A1630	2	1	87	0	2	1	1	0	2	Gastric cancer	0	2	2	1	1	0	0	0	0	3	0	46.9333
A1632	2	1	60	1		1	1	0	1	Gastric cancer	1	2	2	1	2	1	0	1	0	1	0	46.9
A1633	2	1	51	0	0	3	3	2	2	Gastric cancer	1	2	1	2	2	1	0	1	0	1	0	45.4
A1634	2	1	64	1	1	2	2	1	2	Gastric cancer	0	2	1	2	2	1	0	1	0	1	0	12.1667
A1635	2	1	57	0	1	1	1	0	1	Gastric cancer	0	2	2	1	2	2	0	2	1	1	1	22.3
A1643	2	1	62	1	2	1	1	0	2	Gastric cancer	0	2	1	2	1	0	0	0	0	1	0	46.8667
A1649	2	1	88	0	0	1	1	0	0	Gastric cancer	1	2	1	2	2	1	0	1	0	3	0	45.0667
A1668	2	1	56	1	1	1	1	0	1	Gastric cancer		2	2	2			1	3	1	0	-1	5.8
A1677	2	2	50	0	2	1	1	0	2	Gastric cancer	1	2	1	2	2	2	1	3	1	1	1	24.5333
A1680	2	1	59	1	1	1	1	0	1	Gastric cancer	0	2	1	2	2	2	0	2	1	3	1	6.6
A1699	2	2	50	0	0	1	1	0	0	Gastric cancer	0	2	1	2	2	1	0	1	0	1	0	46.2667
A1710	2	1	66	1	0	1	1	0	0	Gastric cancer	1	2	1	2	2	0	0	1	0	1	1	10.5667
A1717	2	2	45	0	2	1	1	0	2	Gastric cancer	0	2	1	2	2	1	0	1	0	3	0	44.5333
A1718	2	1	76	0	0	1	1	0	0	Gastric cancer	1	2	2	1	2	2	0	2	1	0	1	19.9
A1721	2	2	69	0	1	1	1	0	2	Gastric cancer	1	2	1	2	2	0	0	1	0	0	0	46.0333
A1722	2	1	58	1	1	1	1	0	1	Gastric cancer	0	2	2	1	2	3	1	3	1	0	1	13.2667
A1730	2	1	74	0	2	1	1	0	2	Gastric cancer	0	3	1	2	2	0	0	1	0	3	0	48.0667
A1734	2	1	50	0	1	1	1	0	1	Gastric cancer	0	2	1	2	1	0	0	0	0	3	0	44.4333
A1740	2	1	63	1	2	1	1	0	2	Gastric cancer	0	2	2	1	0	0	0	0	0	3	0	47.6
A1755	2	2	58	0	1	1	1	0	1	Gastric cancer	0	2	2	1	0	0	0	0	0	3	0	47.4333
A1758	2	2	62	1	1	1	1	0	1	Gastric cancer	0	2	2	1	0	0	0	0	0	3	0	44
A1759	2	2	58	0	0	1	1	0	0	Gastric cancer	0	2	1	2	2	0	0	1	0	2	0	11.8667
A1760	2	1	55	1	1	2	2	1	2	Gastric cancer	1	2	1	2	2	3	0	2	1	3	1	2.56667
A1761	2	1	66	1	1	1	1	0	1	Gastric cancer	0	2	2	1	0	0	0	0	0	3	0	47.2333
A1763	2	1	78	1	0	2	2	1	1	Gastric cancer		2	2	1	2	2	0	2	1	3	0	38.3
B0001	1	2	57	1	0	1	1	0	0
B0005	1	2	37	0	1	1	1	0	1
B0008	1	2	38	1	1	1	1	0	1
B0010	1	1	54	1	2	1	1	0	2
B0011	1	1	39	1	1	1	1	0	1
B0013	1	2	60	1	0	1	1	0	0
B0015	1	1	35	0	1	1	1	0	1
B0016	1	2	54	0	0	3	3	2	2
B0017	1	1	37	0	0	2	2	1	1
B0018	1	2	38	1	2	1	1	0	2
B0019	1	2	44	0	0	3	3	2	2
B0023	1	2	51	0	0	1	1	0	0
B0024	1	2	36	0	1	1	1	0	1
B0025	1	1	76	1	0	1	1	0	0
B0026	1	2	40	0	1	1	1	0	1
B0030	1	1	47	1	1	1	1	0	1
B0031	1	1	39	0	1	1	1	0	1
B0034	1	1	45	1	1	1	1	0	1
B0035	1	2	39	0	0	1	1	0	0
B0036	1	2	58	1	0	1	1	0	0
B0040	1	2	63	1	1	1	1	0	1
B0041	1	1	56	1	1	1	1	0	1
B0043	1	1	37	1	0	1	1	0	0
B0044	1	1	38	0	1	1	1	0	1
B0045	1	1	48	0	0	1	1	0	0
B0046	1	2	42	0	0	1	1	0	0
B0047	1	2	39	0	1	1	1	0	1
B0048	1	2	53	1	1	1	1	0	1
B0049	1	1	45	0	0	1	1	0	0
B0050	1	2	60	1	0	1	1	0	0
B0051	1	1	43	0	1	1	1	0	1
B0054	1	1	55	1	0	1	1	0	0
B0057	1	1	39	1	1	2	2	1	2
B0058	1	1	56	0	1	1	1	0	1
B0059	1	2	47	0	0	1	1	0	0
B0060	1	1	51	1	1	1	1	0	1
B0062	1	1	36	0	1	1	1	0	2
B0064	1	1	48	1	1	1	1	0	1
B0066	1	1	41	1	0	2	2	1	1
B0069	1	2	39	1	1	1	1	0	1
B0071	1	1	58	1	1	1	1	0	1
B0072	1	2	52	1	0	2	2	1	1
B0074	1	2	44	0	0	1	1	0	0
B0075	1	1	42	0	0	1	1	0	0
B0076	1	2	40	0	0	1	1	0	0
B0078	1	2	44	1	0	1	1	0	0
B0079	1	2	48	0	1	1	1	0	1
B0080	1	2	41	0	0	1	1	0	0
B0084	1	1	47	0	0	1	1	0	0
B0086	1	1	53	1	1	2	2	1	2
B0087	1	2	51	1	0	1	1	0	0
B0088	1	2	52	1	0	1	1	0	1
B0093	1	1	48	1	1	1	1	0	2
B0095	1	1	41	1	1	1	1	0	1
B0097	1	1	42	1	0	2	2	1	1
B0098	1	1	67	1	0	1	1	0	0
B0103	1	2	56	1	1	1	1	0	1
B0104	1	1	48	0	1	1	1	0	1
B0105	1	1	61	1	2	1	1	0	2
B0106	1	1	44	0	0	1	1	0	0
B0107	1	2	43	1	1	2	2	1	2
B0113	1	2	76	0	1	1	1	0	1
B0116	1	1	42	0	0	2	2	1	1
B0118	1	1	52	1	1	1	1	0	1
B0119	1	1	73	0	1	1	1	0	1
B0120	1	2	38	0	1	1	1	0	1
B0121	1	2	38	0	1	1	1	0	1
B0122	1	1	45	0	1	2	2	1	2
B0123	1	2	45	0	0	1	1	0	0
B0125	1	2	47	0	1	1	1	0	1
B0127	1	1	44	1	2	1	1	0	2
B0128	1	2	39	0	1	1	1	0	1
B0129	1	1	75	0	0	1	1	0	0
B0130	1	2	73	0	1	2	2	1	2
B0132	1	1	46	1	0	1	1	0	0
B0135	1	2	39	0	1	1	1	0	1
B0136	1	2	39	0	0	1	1	0	0
B0138	1	1	48	0	1	1	1	0	1
B0139	1	2	38	1	0	1	1	0	0
B0142	1	2	40	0	0	1	1	0	0
B0143	1	2	44	1	0	2	2	1	2
B0144	1	1	41	0	0	1	1	0	0
B0145	1	2	44	1	1	1	1	0	1
B0146	1	2	39	0	1	2	2	1	2
B0147	1	2	37	1	0	2	2	1	1
B0148	1	1	39	1	1	1	1	0	2
B0151	1	1	42	1	0	1	1	0	1
B0153	1	2	38	0	1	1	1	0	1
B0155	1	1	44	1	1	1	1	0	1
B0157	1	2	38	0	1	2	2	1	2
B0159	1	2	45	0	1	1	1	0	1
B0161	1	2	44	0	1	1	1	0	1
B0163	1	2	54	1	1	1	1	0	1
B0164	1	2	42	0	1	1	1	0	1
B0165	1	1	53	0	0	1	1	0	0
B0166	1	2	36	0	1	1	1	0	1
B0169	1	2	49	1	1	1	1	0	1
B0174	1	1	40	0	1	1	1	0	1
B0175	1	1	50	0	1	1	1	0	1
B0176	1	1	42	1	1	1	1	0	1
B0177	1	2	39	1	1	1	1	0	2
B0178	1	2	37	0	1	1	1	0	1
B0180	1	1	42	1	1	1	1	0	1
B0181	1	2	40	0	1	1	1	0	1
B0182	1	2	40	1	2	1	1	0	2
B0183	1	1	53	1	0	1	1	0	1
B0184	1	2	44	0	1	1	1	0	1
B0185	1	1	50	1	0	1	1	0	0
B0186	1	2	38	1	0	1	1	0	0
B0187	1	1	40	1	0	2	2	1	1
B0188	1	2	53	0	0	1	1	0	0
B0194	1	1	58	1	0	1	1	0	0
B0195	1	2	38	0	0	1	1	0	0
B0198	1	2	63	1	2	1	1	0	2
B0201	1	2	35	0	0	1	1	0	0
B0202	1	1	40	0	1	2	2	1	2
B0203	1	2	45	0	1	1	1	0	1
B0204	1	1	52	0	1	1	1	0	1
B0205	1	1	48	1	1	1	1	0	1
B0208	1	1	61	1	2	1	1	0	2
B0209	1	1	54	0	0	1	1	0	0
B0212	1	1	36	0	0	1	1	0	0
B0213	1	2	47	1	0	1	1	0	0
B0214	1	2	45	1	0	1	1	0	0
B0216	1	2	40	1	1	1	1	0	1
B0218	1	2	36	1	0	1	1	0	0
B0219	1	2	43	1	2	1	1	0	2
B0223	1	2	43	0	1	1	1	0	2
B0224	1	2	58	0	0	2	2	1	1
B0225	1	2	58	0	0	1	1	0	0
B0227	1	2	55	1	1	1	1	0	2
B0231	1	2	58	0	1	1	1	0	1
B0232	1	2	52	0	1	1	1	0	1
B0235	1	2	48	0	0	1	1	0	0
B0236	1	2	43	0	0	1	1	0	0
B0237	1	2	51	1	1	1	1	0	1
B0239	1	2	49	1	1	2	2	1	2
B0241	1	1	40	0	0	1	1	0	0
B0242	1	1	39	0	2	1	1	0	2
B0243	1	1	37	1	0	2	2	1	1
B0244	1	1	45	0	1	1	1	0	1
B0245	1	1	37	1	1	1	1	0	1
B0246	1	1	39	1	1	1	1	0	1
B0247	1	1	45	0	2	1	1	0	2
B0251	1	1	38	0	1	1	1	0	1
B0252	1	2	44	0	0	1	1	0	0
B0255	1	1	48	0	2	1	1	0	2
B0256	1	1	46	0	0	1	1	0	0
B0257	1	2	35	0	0	1	1	0	0
B0258	1	1	40	1	0	2	2	1	1
B0259	1	2	41	1	0	2	2	1	1
B0260	1	1	40	0	1	1	1	0	1
B0261	1	2	50	1	0	1	1	0	0
B0262	1	1	45	0	0	1	1	0	0
B0263	1	1	38	0	2	1	1	0	2
B0266	1	1	51	0	1	2	2	1	2
B0276	1	2	49	0	1	1	1	0	1
B0281	1	1	39	1	0	1	1	0	0
B0284	1	1	51	1	0	1	1	0	0
B0285	1	1	41	1	1	1	1	0	1
B0286	1	2	49	1	0	3	3	2	2
B0287	1	1	47	1	1	2	2	1	2
B0289	1	2	36	1	0	1	1	0	1
B0291	1	1	53	0	1	1	1	0	1
B0292	1	2	49	0	1	1	1	0	1
B0294	1	1	47	0	1	1	1	0	1
B0295	1	2	46	1	0	1	1	0	0
B0300	1	1	48	1	2	1	1	0	2
B0308	1	1	35	1	1	1	1	0	1
B0309	1	2	48	1	0	2	2	1	1
B0310	1	2	39	0	1	2	2	1	2
B0315	1	1	39	0	2	1	1	0	2
B0316	1	2	47	1	1	1	1	0	1
B0317	1	2	46	0	0	1	1	0	0
B0318	1	1	40	0	1	1	1	0	1
B0319	1	2	47	0	0	1	1	0	1
B0320	1	2	47	1	1	1	1	0	1
B0321	1	2	48	0	1	1	1	0	1
B0329	1	2	54	0	1	1	1	0	2
B0330	1	2	38	1	1	1	1	0	1
B0333	1	1	42	0	0	1	1	0	1
B0334	1	1	35	1	1	1	1	0	0
B0335	1	1	46	1	0	1	1	0	0
B0336	1	2	53	0	2	1	1	0	2
B0338	1	1	46	1	0	1	1	0	0
B0341	1	2	45	0	1	1	1	0	1
B0342	1	2	38	1	0	1	1	0	1
B0344	1	1	61	1	0	1	1	0	0
B0345	1	1	47	0	0	1	1	0	0
B0356	1	2	39	0	2	1	1	0	2
B0359	1	1	65	0	0	1	1	0	0
B0360	1	2	38	1	1	2	2	1	2
B0361	1	2	51	0	1	1	1	0	1
B0362	1	2	44	1	0	2	2	1	1
B0366	1	1	51	0	1	1	1	0	1
B0367	1	2	49	1	0	1	1	0	1
B0373	1	1	52	1	0	3	3	2	2
B0380	1	1	61	1	1	1	1	0	1
B0384	1	2	48	0	2	1	1	0	2
B0385	1	1	41	0	1	1	1	0	1
B0392	1	2	40	0	1	1	1	0	1
B0395	1	2	49	1	1	1	1	0	1
B0396	1	1	41	0	0	1	1	0	0
B0397	1	1	51	0	1	1	1	0	1
B0398	1	1	42	1	0	2	2	1	1
B0400	1	1	49	0	0	1	1	0	0
B0401	1	2	46	1	0	2	2	1	2
B0402	1	2	66	0	1	1	1	0	1
B0403	1	2	41	0	2	1	1	0	2
B0404	1	2	45	0	0	2	2	1	1
B0406	1	1	61	0	0	1	1	0	0
B0407	1	1	47	1	0	1	1	0	0
B0408	1	1	54	0	2	1	1	0	2
B0410	1	1	52	1	0	1	1	0	0
B0411	1	2	41	0	1	1	1	0	1
B0413	1	1	42	0	0	1	1	0	0
B0414	1	1	43	0	0	3	3	2	2
B0415	1	1	54	1	1	1	1	0	1
B0416	1	2	47	0	1	1	1	0	1
B0417	1	2	58	0	1	1	1	0	1
B0419	1	2	47	0	1	1	1	0	1
B0420	1	2	47	1	1	2	2	1	2
B0421	1	2	41	1	0	1	1	0	0
B0422	1	2	56	1	0	1	1	0	0
B0424	1	1	47	1	2	1	1	0	2
B0425	1	1	52	1	1	2	2	1	2
B0426	1	1	46	0	0	1	1	0	0
B0427	1	1	55	1	1	1	1	0	1
B0428	1	1	42	1	1	1	1	0	1
B0429	1	1	50	1	1	2	2	1	2
B0430	1	1	42	1	0	1	1	0	0
B0431	1	2	58	1	1	1	1	0	2
B0432	1	1	48	1	1	1	1	0	1
B0433	1	2	49	0	1	1	1	0	1
B0434	1	1	42	1	1	2	2	1	2
B0435	1	1	46	1	1	1	1	0	1
B0437	1	1	51	1	1	2	2	1	2
B0438	1	1	43	0	0	1	1	0	0
B0440	1	1	72	1	1	1	1	0	1
B0442	1	2	47	1	1	1	1	0	1
B0443	1	1	52	1	0	1	1	0	0
B0445	1	1	56	0	0	1	1	0	0
B0446	1	1	53	1	1	1	1	0	1
B0447	1	1	52	1	1	1	1	0	2
B0448	1	1	48	1	1	1	1	0	2
B0449	1	1	51	0	1	1	1	0	1
B0450	1	1	52	1	1	2	2	1	2
B0452	1	2	38	0	0	2	2	1	1
B0454	1	1	52	0	1	1	1	0	1
B0458	1	1	41	0	0	2	2	1	1
B0459	1	1	48	1	1	1	1	0	1
B0460	1	2	55	1	1	1	1	0	1
B0462	1	1	47	1	1	1	1	0	1
B0463	1	2	55	1	1	2	2	1	2
B0464	1	1	48	0	0	1	1	0	0
B0465	1	1	49	1	1	1	1	0	1
B0466	1	1	48	0	0	1	1	0	0
B0467	1	1	45	1	0	1	1	0	0
B0468	1	1	53	0	1	1	1	0	1
B0469	1	2	50	0	1	1	1	0	1
B0470	1	2	48	1	1	2	2	1	2
B0472	1	1	49	1	1	1	1	0	1
B0473	1	1	54	1	0	1	1	0	0
B0474	1	2	42	1	0	1	1	0	0
B0476	1	2	57	0	0	2	2	1	2
B0477	1	1	56	0	0	2	2	1	1
B0478	1	1	53	1	0	1	1	0	0
B0480	1	1	52	1	1	1	1	0	2
B0481	1	2	58	1	1	1	1	0	1
B0484	1	1	54	1	0	2	2	1	1
B0486	1	1	56	1	0	1	1	0	0
B0487	1	2	47	0	0	1	1	0	0
B0488	1	1	51	1	1	1	1	0	1
B0489	1	1	44	0	1	1	1	0	1
B0490	1	1	41	1	0	1	1	0	0
B0491	1	1	48	0	2	1	1	0	2
B0492	1	2	52	0	0	1	1	0	0
B0493	1	1	44	0	0	1	1	0	0
B0494	1	1	53	1	1	1	1	0	1
B0495	1	2	54	0	1	1	1	0	1
B0496	1	1	41	0	0	1	1	0	0
B0498	1	2	50	1	2	1	1	0	2
B0500	1	1	49	1	1	1	1	0	2
B0501	1	1	48	0	0	1	1	0	0
B0502	1	2	40	0	0	1	1	0	0
B0503	1	2	44	1	1	1	1	0	1
B0504	1	2	49	0	0	2	2	1	1
B0505	1	1	56	0	0	1	1	0	0
B0506	1	2	57	1	0	2	2	1	1
B0507	1	2	59	0	0	1	1	0	0
B0508	1	1	57	0	0	1	1	0	0
B0509	1	2	57	0	1	1	1	0	1
B0510	1	2	45	0	0	1	1	0	0
B0512	1	2	49	1	0	1	1	0	0
B0515	1	1	56	1	0	1	1	0	0
B0517	1	1	52	1	0	2	2	1	1
B0520	1	1	42	0	0	1	1	0	0
B0521	1	2	44	0	0	1	1	0	0
B0522	1	1	48	1	0	2	2	1	1
B0523	1	2	50	0	0	1	1	0	0
B0524	1	2	47	1	0	1	1	0	0
B0525	1	2	37	1	0	1	1	0	0
B0526	1	1	48	0	1	2	2	1	2
B0527	1	1	54	0	0	1	1	0	0
B0528	1	1	53	1	1	1	1	0	1
B0529	1	1	53	1	0	2	2	1	1
B0531	1	1	54	0	1	1	1	0	1
B0532	1	1	46	0	0	1	1	0	0
B0533	1	2	49	0	1	1	1	0	1
B0534	1	1	50	1	1	2	2	1	2
B0535	1	2	50	0	0	1	1	0	1
B0536	1	1	45	0	1	1	1	0	1
B0537	1	1	55	0	1	1	1	0	0
B0540	1	2	47	0	0	2	2	1	1
B0541	1	2	47	1	0	1	1	0	0
B0542	1	1	51	1	0	1	1	0	0
B0544	1	1	44	1	2	1	1	0	2
B0545	1	1	41	1	0	1	1	0	0
B0546	1	2	47	0	1	1	1	0	1
B0547	1	1	53	1	2	1	1	0	2
B0585	1	1	51	0	0	2	2	1	1
B0586	1	1	53	1	1	1	1	0	1
B0588	1	1	52	0	0	1	1	0	0
B0589	1	1	49	0	0	1	1	0	0
B0590	1	1	47	1	0	2	2	1	1
B0591	1	1	48	1	1	1	1	0	1
B0592	1	1	53	0	0	2	2	1	1
B0595	1	1	51	1	1	1	1	0	1
B0596	1	1	61	1	1	1	1	0	1
B0597	1	1	53	1	0	1	1	0	0
B0598	1	1	46	1	1	2	2	1	2
B0599	1	1	47	1	0	1	1	0	0
B0600	1	1	54	1	1	2	2	1	2
B0601	1	1	51	0	1	2	2	1	2
B0602	1	2	53	0	1	1	1	0	1
B0604	1	1	64	1	1	1	1	0	1
B0605	1	1	58	1	1	1	1	0	1
B0607	1	1	55	0	0	2	2	1	1
B0609	1	1	49	1	1	1	1	0	1
B0610	1	1	39	0	2	1	1	0	2
B0611	1	1	48	0	0	2	2	1	1
B0612	1	1	44	1	0	1	1	0	0
B0613	1	1	53	0	1	2	2	1	2
B0615	1	1	53	0	1	1	1	0	1
B0616	1	1	47	0	0	1	1	0	0
B0617	1	2	58	0	0	1	1	0	0
B0623	1	2	50	0	1	1	1	0	1
B0624	1	1	42	1	1	1	1	0	1
B0625	1	1	53	1	2	1	1	0	2
B0630	1	1	47	0	1	1	1	0	1
B0631	1	1	44	0	1	1	1	0	1
B0632	1	1	49	1	0	1	1	0	0
B0633	1	2	46	0	1	2	2	1	2
B0634	1	2	39	1	1	1	1	0	1
B0636	1	2	46	0	1	1	1	0	1
B0639	1	1	45	0	2	1	1	0	2
B0640	1	1	64	0	1	1	1	0	0
B0641	1	1	62	1	0	1	1	0	0
B0642	1	1	42	0	1	1	1	0	2
B0643	1	1	48	1	0	1	1	0	0
B0644	1	1	46	1	0	1	1	0	0
B0645	1	1	43	1	0	1	1	0	0
B0647	1	1	46	1	1	1	1	0	1
B0648	1	2	43	0	0	1	1	0	1
B0649	1	1	46	0	0	1	1	0	0
B0650	1	2	61	1	0	1	1	0	1
B0651	1	1	43	0	0	2	2	1	1
B0652	1	1	46	1	1	1	1	0	1
B0653	1	1	49	1	1	1	1	0	1
B0654	1	1	47	1	1	1	1	0	1
B0655	1	1	47	1	0	1	1	0	0
B0656	1	1	43	1	0	2	2	1	1
B0658	1	1	46	0	0	1	1	0	0
B0661	1	2	63	1	1	1	1	0	1
B0663	1	1	46	0	0	1	1	0	0
B0666	1	1	51	1	2	1	1	0	2
B0668	1	1	49	1	1	1	1	0	1
B0669	1	1	41	1	2	1	1	0	2
B0670	1	1	50	0	0	1	1	0	0
B0672	1	1	52	1	1	1	1	0	1
B0674	1	2	57	1	1	1	1	0	1
B0675	1	1	61	0	0	1	1	0	0
B0677	1	2	47	0	2	1	1	0	2
B0679	1	1	44	1	1	1	1	0	1
B0680	1	2	51	1	1	2	2	1	2
B0681	1	1	59	1	1	1	1	0	1
B0682	1	1	57	0	0	1	1	0	0
B0683	1	1	54	1	0	1	1	0	0
B0685	1	1	48	0	2	1	1	0	2
B0686	1	2	44	1	0	1	1	0	0
B0687	1	2	50	1	1	1	1	0	1
B0688	1	2	56	1	0	1	1	0	0
B0689	1	1	50	0	1	1	1	0	1
B0691	1	2	45	0	1	1	1	0	1
B0692	1	2	47	0	1	1	1	0	1
B0693	1	2	45	1	1	1	1	0	1
B0694	1	2	56	1	0	1	1	0	0
B0696	1	1	43	1	2	1	1	0	2
B0697	1	1	48	1	2	1	1	0	2
B0698	1	1	47	0	0	2	2	1	1
B0701	1	2	43	1	0	2	2	1	1
B0703	1	2	59	1	0	1	1	0	0
B0704	1	2	43	0	0	1	1	0	0
B0705	1	1	48	0	1	1	1	0	1
B0706	1	1	48	0	0	1	1	0	0
B0707	1	1	43	1	1	1	1	0	1
B0708	1	1	55	1	1	2	2	1	2
B0709	1	1	41	0	0	1	1	0	1
B0710	1	1	46	0	0	1	1	0	0
B0712	1	1	47	1	1	1	1	0	1
B0713	1	2	47	1	0	1	1	0	0
B0715	1	2	41	1	0	1	1	0	0
B0718	1	2	43	1	2	1	1	0	2
B0720	1	1	47	0	1	1	1	0	2
B0721	1	1	47	0	1	1	1	0	1
B0723	1	2	48	1	1	1	1	0	1
B0724	1	1	43	1	1	1	1	0	1
B0725	1	2	45	1	1	1	1	0	1
B0726	1	1	54	1	0	2	2	1	1
B0728	1	1	61	0	1	1	1	0	1
B0730	1	1	53	0	0	1	1	0	1
B0731	1	1	53	0	1	1	1	0	0
B0732	1	2	47	0	0	1	1	0	0
B0733	1	1	50	1	0	2	2	1	1
B0734	1	2	48	0	1	1	1	0	1
B0736	1	1	53	0	1	1	1	0	1
B0737	1	2	46	1	1	1	1	0	1
B0738	1	1	59	1	1	1	1	0	1
B0739	1	1	47	0	1	1	1	0	1
B0740	1	2	41	0	0	1	1	0	0
B0741	1	1	53	0	1	1	1	0	1
B0742	1	2	45	0	0	1	1	0	0
B0743	1	2	48	0	1	1	1	0	1
B0745	1	2	46	0	0	2	2	1	1
B0746	1	1	42	1	0	1	1	0	0
B0748	1	2	39	1	1	1	1	0	1
B0749	1	1	44	1	0	2	2	1	1
B0750	1	2	54	0	0	1	1	0	0
B0751	1	1	46	0	1	1	1	0	1
B0752	1	1	41	0	2	1	1	0	2
B0753	1	1	48	0	1	1	1	0	1
B0754	1	2	54	0	0	1	1	0	0
B0755	1	1	55	0	0	1	1	0	0
B0756	1	1	43	0	0	1	1	0	0
B0757	1	1	48	0	0	2	2	1	1
B0758	1	1	43	0	1	2	2	1	2
B0759	1	1	42	1	1	1	1	0	1
B0760	1	1	43	0	1	2	2	1	2
B0766	1	1	45	1	2	1	1	0	2
B0767	1	1	45	0	0	1	1	0	0
B0768	1	1	49	1	0	1	1	0	0
B0770	1	1	51	0	1	1	1	0	1
B0771	1	1	48	1	1	1	1	0	1
B0772	1	1	48	1	0	2	2	1	1
B0773	1	2	42	1	1	1	1	0	1
B0775	1	1	41	1	1	1	1	0	1
B0777	1	1	42	0	0	1	1	0	0
B0778	1	2	41	1	1	1	1	0	1
B0782	1	1	42	1	1	1	1	0	1
B0783	1	1	58	0	1	1	1	0	1
B0785	1	2	49	1	1	1	1	0	1
B0786	1	2	50	1	0	1	1	0	0
B0787	1	2	45	0	1	1	1	0	1
B0789	1	1	41	0	2	1	1	0	2
B0790	1	1	52	1	1	1	1	0	1
B0793	1	1	50	0	1	1	1	0	1
B0796	1	1	46	1	1	1	1	0	1
B0797	1	1	49	1	1	2	2	1	2
B0799	1	2	43	0	1	1	1	0	1
B0802	1	2	47	1	1	1	1	0	1
B0805	1	1	48	1	1	1	1	0	1
B0806	1	2	48	0	0	2	2	1	2
B0809	1	1	44	0	0	1	1	0	0
B0811	1	1	43	1	1	1	1	0	1
B0812	1	2	50	1	0	2	2	1	1
B0816	1	2	62	1	0	1	1	0	1
B0819	1	2	57	0	1	1	1	0	1
B0820	1	1	61	1	2	1	1	0	2
B0826	1	2	61	1	1	1	1	0	0
B0829	1	2	42	1	0	1	1	0	0
B0830	1	1	54	0	0	2	2	1	1
B0831	1	1	62	1	0	1	1	0	0
B0833	1	1	47	0	1	1	1	0	1
B0834	1	1	49	1	1	1	1	0	1
B0835	1	1	44	0	1	1	1	0	1
B0836	1	1	51	0	1	1	1	0	1
B0837	1	1	54	0	1	1	1	0	1
B0838	1	2	42	1	1	1	1	0	1
B0839	1	1	48	0	1	1	1	0	1
B0840	1	2	75	1	1	1	1	0	1
B0841	1	1	75	1	0	1	1	0	0
B0842	1	1	47	1	1	1	1	0	1
B0843	1	2	72	0	0	1	1	0	0
B0844	1	1	49	1	0	2	2	1	1
B0845	1	2	47	1	0	1	1	0	0
B0849	1	2	66	0	0	1	1	0	0
B0850	1	2	47	1	1	1	1	0	1
B0851	1	1	70	0	1	1	1	0	1
B0852	1	1	51	1	1	1	1	0	1
B0853	1	2	57	1	0	2	2	1	1
B0854	1	1	58	1	1	1	1	0	1
B0856	1	2	68	1	2	1	1	0	2
B0858	1	1	66	1	1	2	2	1	2
B0860	1	1	65	0	0	1	1	0	0
B0861	1	1	68	1	1	1	1	0	1
B0862	1	2	36	0	0	2	2	1	1
B0865	1	2	48	1	1	1	1	0	1
B0866	1	1	50	1	1	1	1	0	1
B0867	1	2	43	1	1	1	1	0	1
B0868	1	2	45	1	1	1	1	0	1
B0869	1	1	46	1	1	1	1	0	1
B0870	1	2	43	0	1	1	1	0	1
B0871	1	1	55	0	1	2	2	1	2
B0872	1	1	42	1	0	2	2	1	1
B0873	1	1	41	1	2	1	1	0	2
B0874	1	2	54	1	1	1	1	0	1
B0875	1	2	47	1	1	1	1	0	1
B0876	1	2	43	1	0	2	2	1	1
B0880	1	1	50	0	1	1	1	0	1
B0881	1	2	47	1	0	1	1	0	0
B0883	1	1	51	0	0	1	1	0	0
B0886	1	1	58	0	1	1	1	0	0
B0887	1	2	59	1	1	1	1	0	1
B0888	1	2	56	1	1	1	1	0	1
B0889	1	2	48	0	1	1	1	0	1
B0890	1	2	41	1	0	1	1	0	0
B0891	1	1	61	0	0	1	1	0	0
B0893	1	2	71	0	0	1	1	0	0
B0896	1	1	41	1	0	2	2	1	1
B0897	1	1	47	1	0	1	1	0	0
B0898	1	1	49	0	0	2	2	1	1
B0899	1	1	59	1	1	1	1	0	1
B0900	1	2	59	0	0	2	2	1	1
B0902	1	1	56	1	0	3	3	2	2
B0904	1	1	52	1	0	1	1	0	0
B0908	1	1	52	1	1	1	1	0	1
B0909	1	1	49	1	1	1	1	0	1
B0911	1	1	47	0	1	1	1	0	1
B0914	1	1	57	0	1	1	1	0	1
B0916	1	1	55	0	1	1	1	0	1
B0917	1	2	43	0	1	1	1	0	1
B0918	1	1	50	1	0	1	1	0	0
B0921	1	2	41	1	0	2	2	1	1
B0922	1	1	62	1	1	1	1	0	1
B0924	1	1	46	0	1	1	1	0	1
B0927	1	2	61	1	0	1	1	0	0
B0928	1	2	41	1	0	1	1	0	0
B0929	1	1	52	0	0	1	1	0	1
B0930	1	2	46	0	1	2	2	1	2
B0931	1	1	42	0	1	1	1	0	1
B0932	1	2	57	0	0	1	1	0	0
B0933	1	2	46	1	2	1	1	0	2
B0934	1	1	46	1	0	2	2	1	1
B0938	1	2	62	0	0	1	1	0	0
B0939	1	2	57	0	1	1	1	0	1
B0943	1	1	45	0	2	1	1	0	2
B0944	1	1	49	0	1	1	1	0	1
B0945	1	2	45	0	0	1	1	0	0
B0946	1	2	42	0	1	1	1	0	1
B0947	1	2	56	0	2	1	1	0	2
B0948	1	2	73	1	0	1	1	0	0
B0950	1	2	55	0	1	1	1	0	1
B0951	1	1	46	0	2	1	1	0	2
B0952	1	2	58	1	0	2	2	1	1
B0953	1	1	67	1	1	2	2	1	2
B0954	1	2	66	0	0	1	1	0	0
B0956	1	1	44	0	1	1	1	0	1
B0957	1	2	51	0	1	2	2	1	2
B0958	1	1	52	0	1	2	2	1	2
B0959	1	1	49	1	1	1	1	0	1
B0960	1	2	45	0	0	1	1	0	1
B0963	1	1	53	1	0	1	1	0	0
B0965	1	1	50	0	2	1	1	0	2
B0966	1	2	47	0	1	1	1	0	1
B0967	1	1	50	1	1	1	1	0	0
B0968	1	1	48	0	0	2	2	1	1
B0969	1	1	58	0	0	1	1	0	0
B0970	1	1	48	0	0	2	2	1	1
B0971	1	1	53	0	1	1	1	0	1
B0973	1	1	48	1	1	1	1	0	1
B0975	1	1	54	1	1	1	1	0	1
B0977	1	2	69	1	1	1	1	0	1
B0980	1	2	45	0	0	1	1	0	0
B0981	1	2	49	0	0	1	1	0	0
B0985	1	1	54	1	1	1	1	0	1
B0987	1	1	51	0	0	1	1	0	0
B0988	1	2	59	0	1	1	1	0	1
B0989	1	2	72	0	0	1	1	0	0
B0991	1	1	67	0	0	1	1	0	0
B0995	1	1	41	1	2	1	1	0	2
B0996	1	2	54	0	1	1	1	0	1
B0998	1	2	56	1	0	1	1	0	0
B0999	1	2	68	1	0	1	1	0	0
B1001	1	2	66	0	2	1	1	0	2
B1002	1	1	65	0	0	2	2	1	1
B1004	1	1	54	0	1	1	1	0	1
B1005	1	1	41	0	0	1	1	0	0
B1006	1	2	54	0	1	1	1	0	1
B1007	1	2	49	0	0	1	1	0	0
B1009	1	2	59	1	0	1	1	0	0
B1011	1	1	59	1	2	1	1	0	2
B1016	1	2	52	1	1	1	1	0	1
B1020	1	1	45	0	0	1	1	0	0
B1022	1	1	51	1	1	1	1	0	1
B1023	1	2	72	0	0	1	1	0	0
B1024	1	2	46	0	0	1	1	0	0
B1025	1	2	44	0	2	1	1	0	2
B1026	1	1	49	1	0	1	1	0	0
B1028	1	2	45	0	1	2	2	1	2
B1029	1	2	46	0	0	1	1	0	0
B1030	1	1	46	0	0	1	1	0	0
B1032	1	2	60	1	0	1	1	0	0
B1033	1	2	68	1	1	1	1	0	1
B1034	1	2	44	1	1	1	1	0	1
B1036	1	2	55	1	0	2	2	1	1
B1038	1	2	48	0	2	1	2	1	2
B1039	1	1	50	0	0	1	1	0	0
B1040	1	1	57	0	0	1	1	0	0
B1041	1	1	41	1	0	1	1	0	0
B1042	1	1	41	1	0	1	1	0	0
B1043	1	1	49	0	1	1	1	0	1
B1044	1	2	55	1	0	1	1	0	0
B1045	1	1	57	1	1	1	1	0	1
B1046	1	1	42	1	1	1	1	0	1
B1047	1	2	66	1	0	1	1	0	0
B1048	1	1	56	0	1	1	1	0	1
B1050	1	1	46	1	0	1	1	0	0
B1051	1	1	54	0	0	3	3	2	2
B1053	1	1	42	0	1	1	1	0	1
B1054	1	1	50	1	0	1	1	0	0
B1056	1	2	55	0	0	1	1	0	0
B1057	1	1	56	1	1	1	1	0	1
B1058	1	2	52	0	0	1	1	0	0
B1059	1	1	48	0	0	1	1	0	0
B1061	1	1	71	1	0	1	1	0	0
B1062	1	2	45	0	0	1	1	0	0
B1063	1	1	52	0	0	1	1	0	0
B1064	1	2	55	1	1	1	1	0	1
B1065	1	2	58	1	0	2	2	1	1
B1067	1	1	51	0	0	1	1	0	0
B1068	1	2	60	0	0	1	1	0	0
B1069	1	1	60	1	0	1	1	0	0
B1070	1	1	49	1	0	1	1	0	0
B1071	1	1	53	1	1	1	1	0	1
B1072	1	1	41	0	1	1	1	0	1
B1073	1	1	48	0	0	1	1	0	1
B1074	1	1	48	0	2	1	1	0	2
B1075	1	2	47	1	2	1	1	0	2
B1078	1	1	47	0	2	1	1	0	2
B1079	1	2	53	0	0	1	1	0	0
B1080	1	2	51	0	1	1	1	0	1
B1082	1	2	46	0	1	1	1	0	1
B1084	1	1	49	1	2	1	1	0	2
B1085	1	1	66	0	1	1	1	0	1
B1088	1	2	45	1	0	1	1	0	0
B1089	1	1	45	0	0	1	1	0	0
B1091	1	2	46	0	1	1	1	0	1
B1092	1	1	52	1	1	1	1	0	1
B1093	1	2	68	0	1	1	1	0	1
B1094	1	1	77	0	1	1	1	0	1
B1095	1	2	57	0	0	1	1	0	0
B1097	1	2	44	0	1	1	1	0	1
B1098	1	1	47	1	1	1	1	0	0
B1099	1	2	47	0	1	1	1	0	1
B1100	1	1	41	0	0	1	1	0	0
B1101	1	1	52	0	1	2	2	1	2
B1102	1	1	52	1	1	1	1	0	1
B1104	1	2	61	0	1	1	1	0	1
B1105	1	2	76	0	1	1	1	0	1
B1106	1	1	68	0	1	1	1	0	1
B1107	1	1	61	0	0	1	1	0	0
B1108	1	2	60	0	0	1	1	0	0
B1109	1	2	63	1	1	1	1	0	1
B1110	1	1	50	1	2	1	1	0	2
B1112	1	2	55	1	0	1	1	0	0
B1113	1	1	55	1	0	1	1	0	0
B1114	1	1	41	1	1	1	1	0	2
B1115	1	1	48	0	0	1	1	0	0
B1116	1	1	48	0	1	1	1	0	1
B1117	1	1	56	0	1	1	1	0	2
B1119	1	1	59	1	1	1	1	0	1
B1120	1	2	61	1	0	1	1	0	0
B1121	1	1	41	0	0	1	1	0	0
B1122	1	1	42	1	1	1	1	0	1
B1123	1	1	48	0	1	1	1	0	1
B1124	1	1	48	1	0	1	1	0	1
B1125	1	1	42	0	0	1	1	0	0
B1126	1	1	42	0	1	1	1	0	1
B1127	1	1	52	0	0	2	2	1	1
B1128	1	1	59	1	1	1	1	0	1
B1129	1	2	46	1	1	2	2	1	2
B1130	1	2	45	1	0	1	1	0	0
B1131	1	1	48	0	1	1	1	0	1
B1132	1	2	56	1	1	1	1	0	0
B1133	1	2	65	1	1	1	1	0	1
B1134	1	2	45	1	0	1	1	0	0
B1135	1	1	48	1	1	2	2	1	2
B1136	1	2	43	1	0	1	1	0	1
B1137	1	2	46	1	1	1	1	0	1
B1138	1	1	67	0	1	1	1	0	1
B1139	1	1	49	1	1	1	1	0	1
B1143	1	1	53	1	1	1	1	0	1
B1144	1	2	55	1	0	1	1	0	0
B1145	1	2	52	0	1	1	1	0	1
B1146	1	1	48	0	0	1	1	0	1
B1147	1	1	41	1	1	1	1	0	1
B1148	1	1	49	1	1	1	1	0	1
B1149	1	1	53	0	1	2	2	1	2
B1151	1	1	63	1	0	2	2	1	1
B1152	1	1	48	1	0	1	1	0	0
B1153	1	1	46	1	1	1	1	0	0
B1154	1	1	48	0	0	1	1	0	0
B1155	1	1	51	0	2	1	1	0	2
B1156	1	2	43	0	1	2	2	1	2
B1157	1	1	47	1	1	1	1	0	1
B1158	1	1	47	1	1	1	1	0	1
B1159	1	1	51	1	0	1	1	0	0
B1160	1	2	75	0	0	1	1	0	1
B1161	1	1	78	0	1	1	1	0	1
B1163	1	1	49	0	1	1	1	0	1
B1164	1	1	47	1	1	1	1	0	1
B1165	1	1	45	1	0	1	1	0	0
B1166	1	1	41	0	0	1	1	0	0
B1171	1	2	43	1	0	1	1	0	0
B1172	1	2	73	1	0	1	1	0	0
B1173	1	1	48	1	2	1	1	0	2
B1174	1	2	64	0	1	1	1	0	1
B1175	1	1	67	0	2	1	1	0	2
B1176	1	1	55	0	0	3	3	2	2
B1179	1	1	41	0	0	1	1	0	0
B1180	1	1	49	0	0	1	1	0	0
B1181	1	1	51	0	1	1	1	0	1
B1182	1	1	59	1	0	1	1	0	0
B1183	1	1	41	0	0	1	1	0	0
B1185	1	2	55	0	1	1	1	0	1
B1186	1	1	63	1	0	1	1	0	0
B1188	1	1	53	1	2	1	1	0	2
B1190	1	1	49	0	0	2	2	1	1
B1191	1	1	47	1	2	1	1	0	2
B1192	1	2	43	1	1	1	1	0	1
B1193	1	1	57	1	1	1	1	0	2
B1194	1	1	44	0	0	1	1	0	0
B1195	1	1	75	1	1	2	2	1	2
B1198	1	1	51	1	0	1	1	0	0
B1199	1	1	46	1	0	1	1	0	0
B1200	1	2	52	1	1	1	1	0	1
B1201	1	2	52	0	0	1	1	0	0
B1202	1	1	47	0	1	1	1	0	1
B1203	1	2	48	0	1	1	1	0	1
B1205	1	1	65	1	0	2	2	1	1
B1206	1	2	52	1	1	1	1	0	1
B1209	1	1	58	0	1	2	2	1	2
B1210	1	2	43	1	0	1	1	0	0
B1212	1	2	43	0	1	1	1	0	1
B1214	1	2	41	1	1	1	1	0	1
B1216	1	1	44	1	1	1	1	0	1
B1217	1	2	58	1	2	1	1	0	2
B1218	1	1	58	1	2	1	1	0	2
B1219	1	2	51	0	1	1	1	0	1
B1220	1	1	50	1	0	2	2	1	1
B1221	1	2	59	0	1	1	1	0	1
B1222	1	1	58	0	0	2	2	1	1
B1223	1	2	54	0	1	1	1	0	1
B1225	1	2	59	0	0	1	1	0	0
B1226	1	1	54	0	0	2	2	1	1
B1228	1	1	64	1	0	2	2	1	1
B1229	1	2	48	1	0	1	1	0	0
B1230	1	1	50	1	1	2	2	1	2
B1231	1	1	62	1	2	1	1	0	2
B1232	1	1	48	1	0	1	1	1	0
B1234	1	1	74	0	0	1	1	0	1
B1235	1	2	45	1	0	1	1	0	0
B1237	1	1	44	1	0	1	1	0	0
B1238	1	1	47	0	1	1	1	0	1
B1240	1	2	73	0	1	1	1	0	1
B1242	1	2	73	0	0	2	2	1	1
B1243	1	2	43	1	0	2	2	1	1
B1247	1	1	41	0	0	1	1	0	0
B1248	1	2	50	0	1	1	1	0	1
B1250	1	2	64	0	0	1	1	0	1
B1251	1	1	67	1	1	1	1	0	1
B1252	1	1	65	0	0	1	1	0	0
B1254	1	2	45	1	0	1	1	0	0
B1255	1	1	48	0	1	2	2	1	2
B1258	1	1	48	1	1	2	2	1	2
B1260	1	2	42	0	0	1	1	0	1
B1261	1	2	61	1	0	1	1	0	1
B1262	1	2	71	1	0	1	1	0	1
B1264	1	1	41	0	2	1	1	0	2
B1265	1	1	47	1	1	1	1	0	1
B1266	1	2	46	1	1	1	1	0	1
B1267	1	1	68	0	2	1	1	0	2
B1268	1	2	64	0	2	1	1	0	2
B1269	1	1	57	0	1	1	1	0	1
B1270	1	2	67	0	1	2	2	1	2
B1271	1	1	46	1	1	1	1	0	1
B1272	1	1	47	1	1	1	1	0	1
B1273	1	2	43	0	1	1	1	0	1
B1274	1	2	61	1	0	1	1	0	0
B1275	1	1	54	1	1	1	1	0	1
B1277	1	1	60	1	0	1	1	0	0
B1278	1	1	42	1	1	1	1	0	1
B1279	1	1	48	1	1	1	1	0	1
B1280	1	2	48	0	0	1	1	0	0
B1281	1	2	66	0	1	2	2	1	2
B1282	1	1	49	1	0	2	2	1	1
B1283	1	1	58	0	0	1	1	0	0
B1284	1	2	54	0	1	1	1	0	1
B1285	1	2	48	1	1	1	1	0	1
B1286	1	1	49	0	0	1	1	0	0
B1288	1	2	43	1	2	1	1	0	2
B1291	1	1	41	0	1	1	1	0	1
B1292	1	1	61	0	1	2	2	1	2
B1293	1	1	42	1	0	1	1	0	1
B1294	1	1	49	0	1	1	1	0	1
B1298	1	1	44	1	0	1	1	0	0
B1300	1	1	52	0	0	2	2	1	1
B1301	1	2	51	1	1	1	1	0	1
B1303	1	1	44	1	0	1	1	0	0
B1304	1	1	46	0	0	2	2	1	1
B1306	1	1	62	0	1	1	1	0	1
B1307	1	1	47	0	1	1	1	0	1
B1309	1	2	47	0	0	2	2	1	1
B1310	1	1	73	1	0	1	1	0	0
B1311	1	2	69	0	0	1	1	0	0
B1312	1	2	47	1	1	2	2	1	2
B1313	1	1	48	1	0	1	1	0	0
B1314	1	1	47	0	2	1	1	0	2
B1316	1	2	62	1	1	1	1	0	1
B1317	1	1	59	0	1	1	1	0	1
B1318	1	2	74	1	1	1	1	0	1
B1321	1	1	43	1	2	1	1	0	2
B1322	1	1	43	1	0	1	1	0	0
B1323	1	1	69	0	1	1	1	0	1
B1325	1	1	48	1	0	2	2	1	1
B1326	1	2	47	1	1	1	1	0	1
B1327	1	2	67	1	0	2	2	1	1
B1329	1	2	65	0	0	1	1	0	0
B1330	1	2	46	1	1	1	1	0	1
B1331	1	1	64	1	0	1	1	0	0
B1332	1	1	64	1	0	1	1	0	0
B1333	1	1	71	1	1	1	1	0	1
B1334	1	2	66	0	1	1	1	0	1
B1335	1	2	65	1	2	1	1	0	2
B1336	1	2	42	0	0	1	1	0	0
B1337	1	2	55	1	2	1	1	0	2
B1338	1	2	55	0	0	1	1	0	0
B1339	1	1	54	0	0	1	1	0	1
B1340	1	1	54	1	1	1	1	0	1
B1341	1	1	63	0	0	1	1	0	0
B1342	1	1	66	1	0	1	1	0	0
B1344	1	1	56	1	0	1	1	0	0
B1345	1	2	48	1	1	1	1	0	1
B1346	1	1	53	0	0	1	1	0	0
B1348	1	2	74	0	0	2	2	1	1
B1349	1	2	73	1	0	1	1	0	1
B1351	1	1	51	0	1	1	1	0	1
B1352	1	1	48	0	2	1	1	0	2
B1354	1	2	72	0	0	1	1	0	0
B1355	1	1	45	0	0	2	2	1	1
B1358	1	2	55	1	0	1	1	0	1
B1359	1	1	56	1	1	1	1	0	1
B1360	1	1	43	0	2	1	1	0	2
B1361	1	1	57	1	0	1	1	0	0
B1362	1	2	50	0	1	1	1	0	1
B1363	1	2	43	0	1	2	2	1	1
B1365	1	1	43	0	1	1	1	0	1
B1366	1	1	41	1	1	1	1	0	1
B1367	1	2	44	1	1	1	1	0	1
B1368	1	1	53	0	1	2	2	1	2
B1370	1	1	56	1	1	1	1	0	1
B1373	1	1	49	0	0	1	1	0	0
B1374	1	1	59	0	0	2	2	1	1
B1376	1	2	52	1	1	1	1	0	1
B1377	1	1	43	1	1	1	1	0	1
B1378	1	1	55	1	0	3	3	2	2
B1379	1	1	46	1	2	1	1	0	2
B1380	1	1	57	0	2	1	1	0	2
B1381	1	1	51	1	1	2	2	1	2
B1382	1	2	54	1	0	1	1	0	0
B1383	1	2	52	0	1	1	1	0	1
B1384	1	1	42	0	2	1	1	0	2
B1385	1	1	54	0	0	1	1	0	0
B1387	1	1	56	0	1	1	1	0	1
B1388	1	1	50	0	0	1	1	0	0
B1389	1	1	51	0	1	1	1	0	1
B1390	1	2	47	1	1	1	1	0	0
B1391	1	1	43	1	0	3	3	2	2
B1394	1	1	48	0	1	1	1	0	1
B1395	1	2	46	0	2	1	1	0	2
B1396	1	1	43	0	2	1	1	0	2
B1397	1	1	59	1	0	1	1	0	0
B1398	1	1	62	1	1	2	2	1	2
B1399	1	2	57	0	1	1	1	0	1
B1400	1	1	58	1	0	1	1	0	1
B1403	1	1	50	0	0	1	1	0	0
B1404	1	2	54	1	2	1	1	0	2
B1405	1	1	43	0	0	1	1	0	1
B1406	1	2	43	1	1	2	2	1	2
B1407	1	1	44	1	0	2	2	1	1
B1408	1	1	41	1	0	1	1	0	0
B1410	1	2	48	0	1	1	1	0	1
B1413	1	2	46	0	1	1	1	0	1
B1414	1	2	50	0	1	1	1	0	1
B1415	1	1	44	0	1	1	1	0	1
B1416	1	1	43	1	0	1	1	0	0
B1417	1	1	71	1	0	1	1	0	0
B1418	1	1	48	1	0	1	1	0	0
B1420	1	2	66	1	0	2	2	1	1
B1421	1	2	61	1	2	1	1	0	2
B1422	1	2	53	0	0	1	1	0	0
B1423	1	1	71	0	0	1	1	0	0
B1424	1	2	53	0	1	1	1	0	1
B1425	1	1	79	0	0	1	1	0	0
B1427	1	1	48	0	0	1	1	0	0
B1428	1	2	55	0	0	1	1	0	0
B1429	1	1	72	0	0	1	1	0	0
B1431	1	2	47	0	1	1	1	0	1
B1432	1	2	53	1	0	1	1	0	0
B1435	1	2	44	1	1	1	1	0	1
B1436	1	1	57	0	0	1	1	0	0
B1437	1	2	51	0	0	1	1	0	0
B1438	1	1	50	0	1	1	1	0	1
B1440	1	1	49	1	1	2	2	1	2
B1441	1	2	46	0	0	2	2	1	1
B1442	1	2	73	1	0	1	1	0	0
B1443	1	1	73	1	1	1	1	0	1
B1445	1	1	55	0	1	1	1	0	1
B1446	1	2	61	1	1	1	1	0	1
B1449	1	1	71	0	0	1	1	0	0
B1450	1	1	49	1	0	1	1	0	0
B1451	1	2	48	1	0	2	2	1	1
B1452	1	1	56	0	2	1	1	0	2
B1454	1	2	61	0	1	1	1	0	0
B1455	1	1	49	1	0	2	2	1	1
B1457	1	2	45	1	0	1	1	0	0
B1458	1	1	49	1	0	1	1	0	0
B1459	1	1	53	1	0	1	1	0	0
B1460	1	2	51	0	0	1	1	0	0
B1461	1	2	59	1	0	1	1	0	0
B1462	1	1	53	0	1	1	1	0	1
B1463	1	1	42	1	0	1	1	0	0
B1464	1	1	42	1	0	1	1	0	0
B1465	1	1	49	0	0	1	1	0	0
B1466	1	2	73	1	1	1	1	0	1
B1467	1	2	45	0	0	1	1	0	0
B1468	1	2	74	0	2	1	1	0	2
B1470	1	2	51	1	0	2	2	1	1
B1471	1	1	59	0	1	1	1	0	1
B1472	1	1	51	0	0	1	1	0	0
B1473	1	1	47	1	0	1	1	0	0
B1475	1	1	52	1	1	1	1	0	1
B1476	1	2	45	0	0	2	2	1	1
B1477	1	1	46	0	1	2	2	1	2
B1478	1	2	55	1	1	1	1	0	1
B1479	1	1	37	0	1	1	1	0	1
B1481	1	2	48	0	2	1	1	0	2
B1482	1	1	50	1	0	1	1	0	0
B1483	1	2	57	0	0	1	1	0	0
B1484	1	1	44	0	0	1	1	0	0
B1485	1	1	48	0	0	2	2	1	1
B0006	3	1	46	1	1	1	1	0	1
B0007	3	2	46	1	1	1	1	0	1
B0022	3	2	56	1	2	1	1	0	2
B0052	3	2	64	1	0	2	2	1	1
B0085	3	1	57	1	0	2	2	1	1
B0091	3	2	65	1	1	1	1	0	1
B0126	3	1	37	1	2	1	1	0	2
B0134	3	2	35	1	0	1	1	0	0
B0152	3	1	51	1	0	1	1	0	1
B0160	3	2	37	1	0	2	2	1	1
B0206	3	2	46	1	0	2	2	1	1
B0211	3	2	40	1	1	1	1	0	1
B0215	3	2	48	1	2	1	1	0	2
B0217	3	2	54	0	0	1	1	0	0
B0409	3	2	55	0	0	3	3	2	2
B0412	3	1	41	1	1	1	1	0	1
B0441	3	1	48	1	2	1	1	0	2
B0457	3	2	43	1	0	1	1	0	0
B0475	3	1	46	1	1	1	1	0	1
B0482	3	2	48	0	0	1	1	0	0
B0485	3	2	53	1	1	1	1	0	1
B0497	3	2	47	1	0	1	1	0	0
B0514	3	1	49	1	1	1	1	0	1
B0518	3	1	50	1	0	1	1	0	0
B0530	3	1	41	1	0	1	1	0	0
B0603	3	1	53	0	1	1	1	0	1
B0622	3	2	56	1	0	1	1	0	0
B0628	3	2	71	1	0	1	1	0	0
B0629	3	1	73	1	0	2	2	1	1
B0637	3	2	46	0	1	1	1	0	1
B0667	3	1	57	1	0	1	1	0	0
B0671	3	1	69	1	0	1	1	0	0
B0690	3	1	56	0	1	1	1	0	1
B0699	3	1	55	1	1	1	1	0	1
B0702	3	1	48	1	0	2	2	1	1
B0711	3	1	46	1	0	1	1	0	0
B0714	3	1	55	0	0	2	2	1	1
B0716	3	1	49	1	0	1	1	0	0
B0717	3	2	57	1	0	1	1	0	0
B0719	3	1	45	1	0	1	1	0	0
B0727	3	1	47	1	1	2	2	1	2
B0747	3	1	47	1	2	1	1	0	2
B0776	3	1	50	0	0	1	1	0	1
B0779	3	1	43	0	1	1	1	0	1
B0784	3	2	51	0	1	1	1	0	1
B0788	3	1	56	0	1	1	1	0	1
B0794	3	1	51	1	1	1	1	0	1
B0795	3	1	52	0	2	1	1	0	2
B0798	3	2	49	1	0	1	1	0	0
B0801	3	1	46	0	0	1	1	0	0
B0803	3	1	52	1	1	1	1	0	1
B0814	3	1	53	0	1	1	1	0	1
B0817	3	2	41	1	0	1	1	0	0
B0821	3	2	50	1	0	1	1	0	0
B0832	3	2	43	0	0	1	1	0	0
B0846	3	1	42	0	1	1	1	0	1
B0857	3	1	48	0	0	1	1	0	0
B0859	3	1	69	1	1	1	1	0	1
B0877	3	2	45	1	1	1	1	0	1
B0879	3	2	48	1	0	2	2	1	1
B0882	3	2	49	1	1	2	2	1	2
B0884	3	2	55	1	1	1	1	0	1
B0885	3	1	57	1	1	1	1	0	1
B0901	3	1	62	1	1	1	1	0	1
B0903	3	1	56	1	0	1	1	0	0
B0907	3	2	51	0	0	1	1	0	1
B0910	3	1	47	1	2	1	1	0	2
B0913	3	1	56	0	1	1	1	0	1
B0919	3	1	42	1	2	1	1	0	2
B0935	3	1	48	1	1	1	1	0	1
B0936	3	1	48	0	1	1	1	0	1
B0937	3	2	49	1	0	2	2	1	1
B0940	3	1	60	1	0	1	1	0	0
B0941	3	2	64	1	0	2	2	1	1
B0942	3	1	48	1	0	1	1	0	0
B0949	3	1	49	1	0	1	1	0	0
B0961	3	1	49	1	0	1	1	0	0
B0962	3	1	44	0	0	2	2	1	1
B0964	3	1	50	1	1	1	1	0	1
B0979	3	1	50	1	0	2	2	1	1
B0983	3	1	61	1	1	1	1	0	1
B0986	3	2	48	1	1	1	1	0	1
B0997	3	1	74	1	2	1	1	0	2
B1003	3	1	51	1	1	2	2	1	2
B1008	3	2	48	1	0	1	1	0	0
B1010	3	2	65	1	0	1	1	0	1
B1013	3	2	66	1	0	1	1	0	0
B1017	3	1	42	1	1	1	1	0	1
B1031	3	2	57	1	2	1	1	0	2
B1060	3	1	54	1	1	1	1	0	1
B1076	3	1	41	1	0	1	1	0	0
B1162	3	1	53	1	1	1	1	0	2
B1170	3	2	44	0	1	1	1	0	1
B1197	3	1	71	0	1	1	1	0	1
B1204	3	2	62	1	1	1	1	0	1
B1241	3	2	54	1	0	1	1	0	0
B1244	3	1	50	1	0	1	1	0	0
B1290	3	2	60	0	1	1	1	0	1
B1295	3	1	78	1	0	1	1	0	0
B1305	3	1	52	1	1	1	1	0	1
B1324	3	1	77	1	0	1	1	0	0
B1353	3	1	60	1	0	1	1	0	0
B1356	3	2	62	1	1	1	1	0	1
B1357	3	1	61	0	1	2	2	1	2
B1369	3	1	49	1	0	1	1	0	0
B1371	3	2	55	0	0	1	1	0	0
B1386	3	2	41	1	0	1	1	0	0
B1426	3	1	79	1	0	2	2	1	2
B1430	3	2	43	1	0	1	1	0	0
B1447	3	2	58	1	0	1	1	0	1
B1456	3	1	60	0	0	2	2	1	1
